# Supplementary material for: Exploring the spatiotemporal dynamics and resilience assessment of urban networks from the perspective of population flow
Source: PLoS One. 2025 Jun 18;20(6):e0325908. doi: 10.1371/journal.pone.0325908 (PMC12176158; doi:10.1371/journal.pone.0325908)
Supplement: S1 Data — (ZIP) [file pone.0325908.s001.zip]

Archive with 4 entries (3 files):
- Data File and Availability Statement/
- Data File and Availability Statement/Data collected from the Baidu Migration Platform (httpsqianxi.baidu.com).xlsx
- Data File and Availability Statement/~$ta Availability Statement.docx
- Data File and Availability Statement/Data Availability Statement.docx
