# Supplementary material for: Exploring the spatiotemporal dynamics and resilience assessment of urban networks from the perspective of population flow
Source: PLoS One. 2025 Jun 18;20(6):e0325908. doi: 10.1371/journal.pone.0325908 (PMC12176158; doi:10.1371/journal.pone.0325908)
Supplement: S1 Data — (ZIP) [file pone.0325908.s001.zip › Data File and Availability Statement/Data collected from the Baidu Migration Platform (httpsqianxi.baidu.com).xlsx]

## Sheet: migration ratio
Origin	province/Municipality	Destination	type	date	ratio
Shanghai	Jiangsu Province	Suzhou	Move out	20230101	0.2
Shanghai	Zhejiang Province	Jiaxin	Move out	20230101	0.0544
Shanghai	Jiangsu Province	Nantong	Move out	20230101	0.0452
Shanghai	Zhejiang Province	Hangzhou	Move out	20230101	0.0444
Shanghai	Jiangsu Province	Wuxi	Move out	20230101	0.0264
Shanghai	Jiangsu Province	Yancheng	Move out	20230101	0.0188
Shanghai	Jiangsu Province	Nanjing	Move out	20230101	0.0172
Shanghai	Zhejiang Province	Huzhou	Move out	20230101	0.0154
Shanghai	Jiangsu Province	Changzhou	Move out	20230101	0.0147
Shanghai	Zhejiang Province	Ningbo	Move out	20230101	0.0143
Shanghai	Zhejiang Province	Zhoushan	Move out	20230101	0.0134
Shanghai	Jiangsu Province	Taizhou(JS)	Move out	20230101	0.0122
Shanghai	Zhejiang Province	Shaoxing	Move out	20230101	0.0112
Shanghai	Jiangsu Province	Yangzhou	Move out	20230101	0.0108
Shanghai	Jiangsu Province	Xuzhou	Move out	20230101	0.0082
Shanghai	Jiangsu Province	Huai'an	Move out	20230101	0.0073
Shanghai	Jiangsu Province	Suzhou	Move out	20230101	0.0069
Shanghai	Zhejiang Province	Jinhua	Move out	20230101	0.0067
Shanghai	Zhejiang Province	Wenzhou	Move out	20230101	0.0056
Shanghai	Zhejiang Province	Taizhou(ZJ)	Move out	20230101	0.0054
Shanghai	Jiangsu Province	Zhoushan	Move out	20230101	0.0053
Shanghai	Jiangsu Province	Lianyungang	Move out	20230101	0.0045
Shanghai	Zhejiang Province	Quzhou	Move out	20230101	0.0024
Nanjing	Jiangsu Province	Zhoushan	Move out	20230101	0.1359
Nanjing	Jiangsu Province	Yangzhou	Move out	20230101	0.0538
Nanjing	Jiangsu Province	Huai'an	Move out	20230101	0.0467
Nanjing	Jiangsu Province	Changzhou	Move out	20230101	0.0395
Nanjing	Jiangsu Province	Suzhou	Move out	20230101	0.0313
Nanjing	Jiangsu Province	Suzhou	Move out	20230101	0.0304
Nanjing	Jiangsu Province	Xuzhou	Move out	20230101	0.0274
Nanjing	Jiangsu Province	Taizhou(JS)	Move out	20230101	0.0251
Nanjing	Jiangsu Province	Nantong	Move out	20230101	0.0246
Nanjing	Jiangsu Province	Wuxi	Move out	20230101	0.0241
Nanjing	Shanghai	Shanghai	Move out	20230101	0.023
Nanjing	Jiangsu Province	Yancheng	Move out	20230101	0.0222
Nanjing	Jiangsu Province	Lianyungang	Move out	20230101	0.0121
Nanjing	Zhejiang Province	Hangzhou	Move out	20230101	0.0115
Nanjing	Zhejiang Province	Huzhou	Move out	20230101	0.0048
Nanjing	Zhejiang Province	Jiaxin	Move out	20230101	0.0037
Nanjing	Zhejiang Province	Ningbo	Move out	20230101	0.003
Nanjing	Zhejiang Province	Jinhua	Move out	20230101	0.0023
Nanjing	Zhejiang Province	Shaoxing	Move out	20230101	0.0016
Nanjing	Zhejiang Province	Wenzhou	Move out	20230101	0.0015
Nanjing	Zhejiang Province	Taizhou(ZJ)	Move out	20230101	0.0012
Nanjing	Zhejiang Province	Zhoushan	Move out	20230101	0.0011
Changzhou	Jiangsu Province	Wuxi	Move out	20230101	0.2296
Changzhou	Jiangsu Province	Zhoushan	Move out	20230101	0.1307
Changzhou	Jiangsu Province	Suzhou	Move out	20230101	0.0695
Changzhou	Jiangsu Province	Nanjing	Move out	20230101	0.064
Changzhou	Jiangsu Province	Taizhou(JS)	Move out	20230101	0.0393
Changzhou	Shanghai	Shanghai	Move out	20230101	0.0329
Changzhou	Jiangsu Province	Yangzhou	Move out	20230101	0.0221
Changzhou	Jiangsu Province	Yancheng	Move out	20230101	0.0204
Changzhou	Jiangsu Province	Nantong	Move out	20230101	0.0194
Changzhou	Jiangsu Province	Huai'an	Move out	20230101	0.0169
Changzhou	Jiangsu Province	Xuzhou	Move out	20230101	0.0165
Changzhou	Jiangsu Province	Suzhou	Move out	20230101	0.0162
Changzhou	Zhejiang Province	Hangzhou	Move out	20230101	0.0113
Changzhou	Jiangsu Province	Lianyungang	Move out	20230101	0.0112
Changzhou	Zhejiang Province	Huzhou	Move out	20230101	0.0088
Changzhou	Zhejiang Province	Jiaxin	Move out	20230101	0.0055
Changzhou	Zhejiang Province	Ningbo	Move out	20230101	0.0042
Changzhou	Zhejiang Province	Jinhua	Move out	20230101	0.0037
Changzhou	Zhejiang Province	Shaoxing	Move out	20230101	0.0029
Changzhou	Zhejiang Province	Wenzhou	Move out	20230101	0.0021
Changzhou	Zhejiang Province	Taizhou(ZJ)	Move out	20230101	0.0017
Changzhou	Zhejiang Province	Quzhou	Move out	20230101	0.0008
Changzhou	Zhejiang Province	Zhoushan	Move out	20230101	0.0007
Huai'an	Jiangsu Province	Suzhou	Move out	20230101	0.191
Huai'an	Jiangsu Province	Nanjing	Move out	20230101	0.1434
Huai'an	Jiangsu Province	Yangzhou	Move out	20230101	0.0753
Huai'an	Jiangsu Province	Lianyungang	Move out	20230101	0.0749
Huai'an	Jiangsu Province	Yancheng	Move out	20230101	0.0708
Huai'an	Jiangsu Province	Suzhou	Move out	20230101	0.0534
Huai'an	Jiangsu Province	Xuzhou	Move out	20230101	0.0361
Huai'an	Jiangsu Province	Wuxi	Move out	20230101	0.0331
Huai'an	Shanghai	Shanghai	Move out	20230101	0.0254
Huai'an	Jiangsu Province	Changzhou	Move out	20230101	0.0244
Huai'an	Jiangsu Province	Zhoushan	Move out	20230101	0.0221
Huai'an	Jiangsu Province	Nantong	Move out	20230101	0.0165
Huai'an	Jiangsu Province	Taizhou(JS)	Move out	20230101	0.0165
Huai'an	Zhejiang Province	Hangzhou	Move out	20230101	0.005
Huai'an	Zhejiang Province	Jiaxin	Move out	20230101	0.0025
Huai'an	Zhejiang Province	Huzhou	Move out	20230101	0.0024
Huai'an	Zhejiang Province	Ningbo	Move out	20230101	0.0019
Huai'an	Zhejiang Province	Wenzhou	Move out	20230101	0.0016
Huai'an	Zhejiang Province	Jinhua	Move out	20230101	0.0015
Huai'an	Zhejiang Province	Shaoxing	Move out	20230101	0.0015
Huai'an	Zhejiang Province	Taizhou(ZJ)	Move out	20230101	0.0009
Huai'an	Zhejiang Province	Zhoushan	Move out	20230101	0.0009
Lianyungang	Jiangsu Province	Yancheng	Move out	20230101	0.1041
Lianyungang	Jiangsu Province	Huai'an	Move out	20230101	0.0953
Lianyungang	Jiangsu Province	Suzhou	Move out	20230101	0.0939
Lianyungang	Jiangsu Province	Xuzhou	Move out	20230101	0.0724
Lianyungang	Jiangsu Province	Nanjing	Move out	20230101	0.0472
Lianyungang	Jiangsu Province	Suzhou	Move out	20230101	0.0446
Lianyungang	Jiangsu Province	Wuxi	Move out	20230101	0.02
Lianyungang	Jiangsu Province	Nantong	Move out	20230101	0.0199
Lianyungang	Shanghai	Shanghai	Move out	20230101	0.0197
Lianyungang	Jiangsu Province	Changzhou	Move out	20230101	0.0196
Lianyungang	Jiangsu Province	Yangzhou	Move out	20230101	0.0181
Lianyungang	Jiangsu Province	Taizhou(JS)	Move out	20230101	0.0103
Lianyungang	Zhejiang Province	Ningbo	Move out	20230101	0.0073
Lianyungang	Jiangsu Province	Zhoushan	Move out	20230101	0.0067
Lianyungang	Zhejiang Province	Hangzhou	Move out	20230101	0.0058
Lianyungang	Zhejiang Province	Jiaxin	Move out	20230101	0.0032
Lianyungang	Zhejiang Province	Taizhou(ZJ)	Move out	20230101	0.0022
Lianyungang	Zhejiang Province	Huzhou	Move out	20230101	0.0019
Lianyungang	Zhejiang Province	Wenzhou	Move out	20230101	0.0014
Lianyungang	Zhejiang Province	Jinhua	Move out	20230101	0.0014
Lianyungang	Zhejiang Province	Zhoushan	Move out	20230101	0.0013
Lianyungang	Zhejiang Province	Shaoxing	Move out	20230101	0.0011
Nantong	Shanghai	Shanghai	Move out	20230101	0.1392
Nantong	Jiangsu Province	Suzhou	Move out	20230101	0.1295
Nantong	Jiangsu Province	Yancheng	Move out	20230101	0.0931
Nantong	Jiangsu Province	Taizhou(JS)	Move out	20230101	0.0776
Nantong	Jiangsu Province	Wuxi	Move out	20230101	0.044
Nantong	Jiangsu Province	Nanjing	Move out	20230101	0.0411
Nantong	Jiangsu Province	Changzhou	Move out	20230101	0.0217
Nantong	Jiangsu Province	Yangzhou	Move out	20230101	0.0192
Nantong	Jiangsu Province	Xuzhou	Move out	20230101	0.0188
Nantong	Jiangsu Province	Huai'an	Move out	20230101	0.0123
Nantong	Jiangsu Province	Lianyungang	Move out	20230101	0.0122
Nantong	Zhejiang Province	Hangzhou	Move out	20230101	0.0115
Nantong	Jiangsu Province	Suzhou	Move out	20230101	0.0111
Nantong	Jiangsu Province	Zhoushan	Move out	20230101	0.0105
Nantong	Zhejiang Province	Jiaxin	Move out	20230101	0.01
Nantong	Zhejiang Province	Ningbo	Move out	20230101	0.0063
Nantong	Zhejiang Province	Wenzhou	Move out	20230101	0.0047
Nantong	Zhejiang Province	Huzhou	Move out	20230101	0.0043
Nantong	Zhejiang Province	Taizhou(ZJ)	Move out	20230101	0.0035
Nantong	Zhejiang Province	Shaoxing	Move out	20230101	0.0034
Nantong	Zhejiang Province	Zhoushan	Move out	20230101	0.0033
Nantong	Zhejiang Province	Jinhua	Move out	20230101	0.0027
Nantong	Zhejiang Province	Quzhou	Move out	20230101	0.0014
Suzhou	Shanghai	Shanghai	Move out	20230101	0.1962
Suzhou	Jiangsu Province	Wuxi	Move out	20230101	0.1079
Suzhou	Jiangsu Province	Nantong	Move out	20230101	0.0427
Suzhou	Zhejiang Province	Jiaxin	Move out	20230101	0.036
Suzhou	Jiangsu Province	Yancheng	Move out	20230101	0.0336
Suzhou	Jiangsu Province	Changzhou	Move out	20230101	0.0271
Suzhou	Jiangsu Province	Taizhou(JS)	Move out	20230101	0.0244
Suzhou	Zhejiang Province	Huzhou	Move out	20230101	0.0229
Suzhou	Jiangsu Province	Nanjing	Move out	20230101	0.0211
Suzhou	Zhejiang Province	Hangzhou	Move out	20230101	0.0196
Suzhou	Jiangsu Province	Xuzhou	Move out	20230101	0.0163
Suzhou	Jiangsu Province	Huai'an	Move out	20230101	0.0152
Suzhou	Jiangsu Province	Suzhou	Move out	20230101	0.0141
Suzhou	Jiangsu Province	Lianyungang	Move out	20230101	0.0114
Suzhou	Jiangsu Province	Yangzhou	Move out	20230101	0.011
Suzhou	Jiangsu Province	Zhoushan	Move out	20230101	0.0104
Suzhou	Zhejiang Province	Ningbo	Move out	20230101	0.0071
Suzhou	Zhejiang Province	Shaoxing	Move out	20230101	0.0051
Suzhou	Zhejiang Province	Jinhua	Move out	20230101	0.0043
Suzhou	Zhejiang Province	Wenzhou	Move out	20230101	0.0033
Suzhou	Zhejiang Province	Taizhou(ZJ)	Move out	20230101	0.003
Suzhou	Zhejiang Province	Zhoushan	Move out	20230101	0.0029
Suzhou	Zhejiang Province	Quzhou	Move out	20230101	0.002
Suzhou	Jiangsu Province	Xuzhou	Move out	20230101	0.2229
Suzhou	Jiangsu Province	Huai'an	Move out	20230101	0.1703
Suzhou	Jiangsu Province	Nanjing	Move out	20230101	0.0856
Suzhou	Jiangsu Province	Lianyungang	Move out	20230101	0.0735
Suzhou	Jiangsu Province	Suzhou	Move out	20230101	0.0451
Suzhou	Shanghai	Shanghai	Move out	20230101	0.0246
Suzhou	Jiangsu Province	Yancheng	Move out	20230101	0.0244
Suzhou	Jiangsu Province	Wuxi	Move out	20230101	0.0239
Suzhou	Jiangsu Province	Yangzhou	Move out	20230101	0.0218
Suzhou	Jiangsu Province	Changzhou	Move out	20230101	0.0216
Suzhou	Jiangsu Province	Zhoushan	Move out	20230101	0.0113
Suzhou	Jiangsu Province	Nantong	Move out	20230101	0.0111
Suzhou	Jiangsu Province	Taizhou(JS)	Move out	20230101	0.0102
Suzhou	Zhejiang Province	Hangzhou	Move out	20230101	0.0076
Suzhou	Zhejiang Province	Huzhou	Move out	20230101	0.0036
Suzhou	Zhejiang Province	Jiaxin	Move out	20230101	0.0027
Suzhou	Zhejiang Province	Ningbo	Move out	20230101	0.0024
Suzhou	Zhejiang Province	Wenzhou	Move out	20230101	0.0022
Suzhou	Zhejiang Province	Shaoxing	Move out	20230101	0.0017
Suzhou	Zhejiang Province	Jinhua	Move out	20230101	0.0014
Suzhou	Zhejiang Province	Taizhou(ZJ)	Move out	20230101	0.001
Suzhou	Zhejiang Province	Quzhou	Move out	20230101	0.0005
Suzhou	Zhejiang Province	Zhoushan	Move out	20230101	0.0004
Taizhou(JS)	Jiangsu Province	Yangzhou	Move out	20230101	0.1662
Taizhou(JS)	Jiangsu Province	Yancheng	Move out	20230101	0.1177
Taizhou(JS)	Jiangsu Province	Wuxi	Move out	20230101	0.1036
Taizhou(JS)	Jiangsu Province	Nantong	Move out	20230101	0.1009
Taizhou(JS)	Jiangsu Province	Suzhou	Move out	20230101	0.078
Taizhou(JS)	Jiangsu Province	Nanjing	Move out	20230101	0.0632
Taizhou(JS)	Jiangsu Province	Changzhou	Move out	20230101	0.058
Taizhou(JS)	Shanghai	Shanghai	Move out	20230101	0.0423
Taizhou(JS)	Jiangsu Province	Zhoushan	Move out	20230101	0.0249
Taizhou(JS)	Jiangsu Province	Huai'an	Move out	20230101	0.0135
Taizhou(JS)	Jiangsu Province	Xuzhou	Move out	20230101	0.0103
Taizhou(JS)	Jiangsu Province	Suzhou	Move out	20230101	0.0092
Taizhou(JS)	Jiangsu Province	Lianyungang	Move out	20230101	0.0072
Taizhou(JS)	Zhejiang Province	Hangzhou	Move out	20230101	0.0065
Taizhou(JS)	Zhejiang Province	Jiaxin	Move out	20230101	0.0056
Taizhou(JS)	Zhejiang Province	Huzhou	Move out	20230101	0.0044
Taizhou(JS)	Zhejiang Province	Ningbo	Move out	20230101	0.0034
Taizhou(JS)	Zhejiang Province	Wenzhou	Move out	20230101	0.0021
Taizhou(JS)	Zhejiang Province	Jinhua	Move out	20230101	0.0018
Taizhou(JS)	Zhejiang Province	Zhoushan	Move out	20230101	0.0017
Taizhou(JS)	Zhejiang Province	Shaoxing	Move out	20230101	0.0016
Taizhou(JS)	Zhejiang Province	Taizhou(ZJ)	Move out	20230101	0.0013
Wuxi	Jiangsu Province	Suzhou	Move out	20230101	0.2041
Wuxi	Jiangsu Province	Changzhou	Move out	20230101	0.1666
Wuxi	Jiangsu Province	Taizhou(JS)	Move out	20230101	0.0509
Wuxi	Shanghai	Shanghai	Move out	20230101	0.0439
Wuxi	Jiangsu Province	Yancheng	Move out	20230101	0.0365
Wuxi	Jiangsu Province	Nanjing	Move out	20230101	0.0306
Wuxi	Jiangsu Province	Nantong	Move out	20230101	0.0282
Wuxi	Jiangsu Province	Zhoushan	Move out	20230101	0.0199
Wuxi	Jiangsu Province	Huai'an	Move out	20230101	0.0163
Wuxi	Jiangsu Province	Yangzhou	Move out	20230101	0.0148
Wuxi	Jiangsu Province	Suzhou	Move out	20230101	0.0146
Wuxi	Jiangsu Province	Xuzhou	Move out	20230101	0.0127
Wuxi	Zhejiang Province	Hangzhou	Move out	20230101	0.0122
Wuxi	Zhejiang Province	Huzhou	Move out	20230101	0.0108
Wuxi	Jiangsu Province	Lianyungang	Move out	20230101	0.0105
Wuxi	Zhejiang Province	Jiaxin	Move out	20230101	0.0086
Wuxi	Zhejiang Province	Ningbo	Move out	20230101	0.0048
Wuxi	Zhejiang Province	Shaoxing	Move out	20230101	0.0031
Wuxi	Zhejiang Province	Jinhua	Move out	20230101	0.0029
Wuxi	Zhejiang Province	Taizhou(ZJ)	Move out	20230101	0.0025
Wuxi	Zhejiang Province	Wenzhou	Move out	20230101	0.0023
Wuxi	Zhejiang Province	Quzhou	Move out	20230101	0.0014
Wuxi	Zhejiang Province	Zhoushan	Move out	20230101	0.0014
Xuzhou	Jiangsu Province	Suzhou	Move out	20230101	0.1109
Xuzhou	Jiangsu Province	Nanjing	Move out	20230101	0.0442
Xuzhou	Jiangsu Province	Lianyungang	Move out	20230101	0.0331
Xuzhou	Jiangsu Province	Suzhou	Move out	20230101	0.026
Xuzhou	Jiangsu Province	Huai'an	Move out	20230101	0.0199
Xuzhou	Shanghai	Shanghai	Move out	20230101	0.0153
Xuzhou	Jiangsu Province	Yancheng	Move out	20230101	0.0119
Xuzhou	Jiangsu Province	Changzhou	Move out	20230101	0.0118
Xuzhou	Jiangsu Province	Wuxi	Move out	20230101	0.0115
Xuzhou	Jiangsu Province	Nantong	Move out	20230101	0.0107
Xuzhou	Jiangsu Province	Yangzhou	Move out	20230101	0.0099
Xuzhou	Zhejiang Province	Hangzhou	Move out	20230101	0.0062
Xuzhou	Jiangsu Province	Taizhou(JS)	Move out	20230101	0.0057
Xuzhou	Jiangsu Province	Zhoushan	Move out	20230101	0.0055
Xuzhou	Zhejiang Province	Jiaxin	Move out	20230101	0.0029
Xuzhou	Zhejiang Province	Ningbo	Move out	20230101	0.0029
Xuzhou	Zhejiang Province	Jinhua	Move out	20230101	0.0023
Xuzhou	Zhejiang Province	Zhoushan	Move out	20230101	0.0017
Xuzhou	Zhejiang Province	Wenzhou	Move out	20230101	0.0017
Xuzhou	Zhejiang Province	Huzhou	Move out	20230101	0.0015
Xuzhou	Zhejiang Province	Shaoxing	Move out	20230101	0.0013
Xuzhou	Zhejiang Province	Taizhou(ZJ)	Move out	20230101	0.0012
Yancheng	Jiangsu Province	Taizhou(JS)	Move out	20230101	0.1432
Yancheng	Jiangsu Province	Suzhou	Move out	20230101	0.1002
Yancheng	Jiangsu Province	Nantong	Move out	20230101	0.0976
Yancheng	Jiangsu Province	Lianyungang	Move out	20230101	0.0777
Yancheng	Jiangsu Province	Huai'an	Move out	20230101	0.0661
Yancheng	Shanghai	Shanghai	Move out	20230101	0.0647
Yancheng	Jiangsu Province	Nanjing	Move out	20230101	0.0587
Yancheng	Jiangsu Province	Wuxi	Move out	20230101	0.0583
Yancheng	Jiangsu Province	Yangzhou	Move out	20230101	0.0325
Yancheng	Jiangsu Province	Changzhou	Move out	20230101	0.0258
Yancheng	Jiangsu Province	Suzhou	Move out	20230101	0.0195
Yancheng	Jiangsu Province	Xuzhou	Move out	20230101	0.0195
Yancheng	Jiangsu Province	Zhoushan	Move out	20230101	0.0109
Yancheng	Zhejiang Province	Hangzhou	Move out	20230101	0.0077
Yancheng	Zhejiang Province	Jiaxin	Move out	20230101	0.0075
Yancheng	Zhejiang Province	Ningbo	Move out	20230101	0.0033
Yancheng	Zhejiang Province	Taizhou(ZJ)	Move out	20230101	0.0032
Yancheng	Zhejiang Province	Huzhou	Move out	20230101	0.0028
Yancheng	Zhejiang Province	Shaoxing	Move out	20230101	0.0021
Yancheng	Zhejiang Province	Wenzhou	Move out	20230101	0.0021
Yancheng	Zhejiang Province	Jinhua	Move out	20230101	0.0019
Yancheng	Zhejiang Province	Zhoushan	Move out	20230101	0.0017
Yangzhou	Jiangsu Province	Taizhou(JS)	Move out	20230101	0.1785
Yangzhou	Jiangsu Province	Nanjing	Move out	20230101	0.1588
Yangzhou	Jiangsu Province	Huai'an	Move out	20230101	0.0753
Yangzhou	Jiangsu Province	Zhoushan	Move out	20230101	0.0625
Yangzhou	Jiangsu Province	Suzhou	Move out	20230101	0.0428
Yangzhou	Jiangsu Province	Yancheng	Move out	20230101	0.0357
Yangzhou	Shanghai	Shanghai	Move out	20230101	0.0341
Yangzhou	Jiangsu Province	Changzhou	Move out	20230101	0.0324
Yangzhou	Jiangsu Province	Wuxi	Move out	20230101	0.0303
Yangzhou	Jiangsu Province	Nantong	Move out	20230101	0.0288
Yangzhou	Jiangsu Province	Suzhou	Move out	20230101	0.0238
Yangzhou	Jiangsu Province	Xuzhou	Move out	20230101	0.0205
Yangzhou	Jiangsu Province	Lianyungang	Move out	20230101	0.0143
Yangzhou	Zhejiang Province	Hangzhou	Move out	20230101	0.0056
Yangzhou	Zhejiang Province	Jiaxin	Move out	20230101	0.0034
Yangzhou	Zhejiang Province	Huzhou	Move out	20230101	0.0028
Yangzhou	Zhejiang Province	Ningbo	Move out	20230101	0.0023
Yangzhou	Zhejiang Province	Shaoxing	Move out	20230101	0.0014
Yangzhou	Zhejiang Province	Taizhou(ZJ)	Move out	20230101	0.0014
Yangzhou	Zhejiang Province	Jinhua	Move out	20230101	0.0013
Yangzhou	Zhejiang Province	Wenzhou	Move out	20230101	0.0013
Yangzhou	Zhejiang Province	Zhoushan	Move out	20230101	0.0009
Zhoushan	Jiangsu Province	Nanjing	Move out	20230101	0.3391
Zhoushan	Jiangsu Province	Changzhou	Move out	20230101	0.1962
Zhoushan	Jiangsu Province	Yangzhou	Move out	20230101	0.06
Zhoushan	Jiangsu Province	Suzhou	Move out	20230101	0.0378
Zhoushan	Jiangsu Province	Wuxi	Move out	20230101	0.0356
Zhoushan	Jiangsu Province	Taizhou(JS)	Move out	20230101	0.0271
Zhoushan	Jiangsu Province	Huai'an	Move out	20230101	0.0214
Zhoushan	Shanghai	Shanghai	Move out	20230101	0.0204
Zhoushan	Jiangsu Province	Nantong	Move out	20230101	0.0124
Zhoushan	Jiangsu Province	Suzhou	Move out	20230101	0.0123
Zhoushan	Jiangsu Province	Yancheng	Move out	20230101	0.0119
Zhoushan	Jiangsu Province	Xuzhou	Move out	20230101	0.0089
Zhoushan	Jiangsu Province	Lianyungang	Move out	20230101	0.0067
Zhoushan	Zhejiang Province	Hangzhou	Move out	20230101	0.0053
Zhoushan	Zhejiang Province	Huzhou	Move out	20230101	0.0036
Zhoushan	Zhejiang Province	Ningbo	Move out	20230101	0.0031
Zhoushan	Zhejiang Province	Jiaxin	Move out	20230101	0.003
Zhoushan	Zhejiang Province	Wenzhou	Move out	20230101	0.0017
Zhoushan	Zhejiang Province	Taizhou(ZJ)	Move out	20230101	0.001
Zhoushan	Zhejiang Province	Jinhua	Move out	20230101	0.001
Zhoushan	Zhejiang Province	Shaoxing	Move out	20230101	0.001
Zhoushan	Zhejiang Province	Zhoushan	Move out	20230101	0.0008
Zhoushan	Zhejiang Province	Quzhou	Move out	20230101	0.0005
Hangzhou	Zhejiang Province	Jiaxin	Move out	20230101	0.1387
Hangzhou	Zhejiang Province	Shaoxing	Move out	20230101	0.119
Hangzhou	Zhejiang Province	Huzhou	Move out	20230101	0.0758
Hangzhou	Zhejiang Province	Jinhua	Move out	20230101	0.0527
Hangzhou	Shanghai	Shanghai	Move out	20230101	0.042
Hangzhou	Zhejiang Province	Ningbo	Move out	20230101	0.0309
Hangzhou	Zhejiang Province	Quzhou	Move out	20230101	0.0254
Hangzhou	Zhejiang Province	Wenzhou	Move out	20230101	0.0199
Hangzhou	Jiangsu Province	Suzhou	Move out	20230101	0.0196
Hangzhou	Zhejiang Province	Taizhou(ZJ)	Move out	20230101	0.0172
Hangzhou	Jiangsu Province	Nanjing	Move out	20230101	0.0099
Hangzhou	Zhejiang Province	Lishui	Move out	20230101	0.0088
Hangzhou	Jiangsu Province	Wuxi	Move out	20230101	0.0065
Hangzhou	Jiangsu Province	Changzhou	Move out	20230101	0.0046
Hangzhou	Zhejiang Province	Zhoushan	Move out	20230101	0.0046
Hangzhou	Jiangsu Province	Nantong	Move out	20230101	0.0045
Hangzhou	Jiangsu Province	Xuzhou	Move out	20230101	0.003
Hangzhou	Jiangsu Province	Yancheng	Move out	20230101	0.0028
Hangzhou	Jiangsu Province	Suzhou	Move out	20230101	0.0026
Hangzhou	Jiangsu Province	Taizhou(JS)	Move out	20230101	0.0024
Hangzhou	Jiangsu Province	Yangzhou	Move out	20230101	0.0019
Hangzhou	Jiangsu Province	Huai'an	Move out	20230101	0.0019
Hangzhou	Jiangsu Province	Zhoushan	Move out	20230101	0.0018
Hangzhou	Jiangsu Province	Lianyungang	Move out	20230101	0.0017
Huzhou	Zhejiang Province	Hangzhou	Move out	20230101	0.2488
Huzhou	Zhejiang Province	Jiaxin	Move out	20230101	0.085
Huzhou	Jiangsu Province	Suzhou	Move out	20230101	0.0785
Huzhou	Shanghai	Shanghai	Move out	20230101	0.0485
Huzhou	Jiangsu Province	Wuxi	Move out	20230101	0.021
Huzhou	Zhejiang Province	Shaoxing	Move out	20230101	0.0146
Huzhou	Zhejiang Province	Ningbo	Move out	20230101	0.0141
Huzhou	Zhejiang Province	Jinhua	Move out	20230101	0.0129
Huzhou	Jiangsu Province	Changzhou	Move out	20230101	0.0118
Huzhou	Jiangsu Province	Nanjing	Move out	20230101	0.011
Huzhou	Zhejiang Province	Wenzhou	Move out	20230101	0.0064
Huzhou	Zhejiang Province	Taizhou(ZJ)	Move out	20230101	0.0064
Huzhou	Zhejiang Province	Quzhou	Move out	20230101	0.0046
Huzhou	Jiangsu Province	Taizhou(JS)	Move out	20230101	0.0044
Huzhou	Jiangsu Province	Nantong	Move out	20230101	0.0043
Huzhou	Jiangsu Province	Yancheng	Move out	20230101	0.0036
Huzhou	Jiangsu Province	Yangzhou	Move out	20230101	0.0032
Huzhou	Jiangsu Province	Xuzhou	Move out	20230101	0.0031
Huzhou	Jiangsu Province	Zhoushan	Move out	20230101	0.003
Huzhou	Jiangsu Province	Suzhou	Move out	20230101	0.0027
Huzhou	Jiangsu Province	Huai'an	Move out	20230101	0.0027
Huzhou	Jiangsu Province	Lianyungang	Move out	20230101	0.0023
Huzhou	Zhejiang Province	Lishui	Move out	20230101	0.0022
Huzhou	Zhejiang Province	Zhoushan	Move out	20230101	0.0017
Jiaxin	Zhejiang Province	Hangzhou	Move out	20230101	0.2648
Jiaxin	Shanghai	Shanghai	Move out	20230101	0.1032
Jiaxin	Jiangsu Province	Suzhou	Move out	20230101	0.0712
Jiaxin	Zhejiang Province	Huzhou	Move out	20230101	0.0481
Jiaxin	Zhejiang Province	Ningbo	Move out	20230101	0.0206
Jiaxin	Zhejiang Province	Shaoxing	Move out	20230101	0.0195
Jiaxin	Zhejiang Province	Jinhua	Move out	20230101	0.0123
Jiaxin	Zhejiang Province	Wenzhou	Move out	20230101	0.0104
Jiaxin	Jiangsu Province	Wuxi	Move out	20230101	0.0084
Jiaxin	Zhejiang Province	Quzhou	Move out	20230101	0.0067
Jiaxin	Zhejiang Province	Taizhou(ZJ)	Move out	20230101	0.0065
Jiaxin	Jiangsu Province	Nantong	Move out	20230101	0.0059
Jiaxin	Jiangsu Province	Changzhou	Move out	20230101	0.005
Jiaxin	Jiangsu Province	Nanjing	Move out	20230101	0.0048
Jiaxin	Jiangsu Province	Yancheng	Move out	20230101	0.0038
Jiaxin	Jiangsu Province	Taizhou(JS)	Move out	20230101	0.0033
Jiaxin	Zhejiang Province	Zhoushan	Move out	20230101	0.0031
Jiaxin	Jiangsu Province	Xuzhou	Move out	20230101	0.0031
Jiaxin	Zhejiang Province	Lishui	Move out	20230101	0.0025
Jiaxin	Jiangsu Province	Suzhou	Move out	20230101	0.0023
Jiaxin	Jiangsu Province	Yangzhou	Move out	20230101	0.002
Jiaxin	Jiangsu Province	Huai'an	Move out	20230101	0.0019
Jiaxin	Jiangsu Province	Lianyungang	Move out	20230101	0.0018
Jiaxin	Jiangsu Province	Zhoushan	Move out	20230101	0.0015
Jinhua	Zhejiang Province	Hangzhou	Move out	20230101	0.1062
Jinhua	Zhejiang Province	Quzhou	Move out	20230101	0.0502
Jinhua	Zhejiang Province	Shaoxing	Move out	20230101	0.0445
Jinhua	Zhejiang Province	Lishui	Move out	20230101	0.0347
Jinhua	Zhejiang Province	Wenzhou	Move out	20230101	0.0278
Jinhua	Zhejiang Province	Ningbo	Move out	20230101	0.0244
Jinhua	Zhejiang Province	Taizhou(ZJ)	Move out	20230101	0.0205
Jinhua	Shanghai	Shanghai	Move out	20230101	0.0144
Jinhua	Zhejiang Province	Jiaxin	Move out	20230101	0.0137
Jinhua	Jiangsu Province	Suzhou	Move out	20230101	0.0081
Jinhua	Zhejiang Province	Huzhou	Move out	20230101	0.007
Jinhua	Jiangsu Province	Nanjing	Move out	20230101	0.0039
Jinhua	Jiangsu Province	Wuxi	Move out	20230101	0.0037
Jinhua	Jiangsu Province	Nantong	Move out	20230101	0.0029
Jinhua	Jiangsu Province	Xuzhou	Move out	20230101	0.0027
Jinhua	Zhejiang Province	Zhoushan	Move out	20230101	0.0026
Jinhua	Jiangsu Province	Changzhou	Move out	20230101	0.0024
Jinhua	Jiangsu Province	Yancheng	Move out	20230101	0.002
Jinhua	Jiangsu Province	Suzhou	Move out	20230101	0.0015
Jinhua	Jiangsu Province	Huai'an	Move out	20230101	0.0015
Lishui	Zhejiang Province	Jinhua	Move out	20230101	0.1842
Lishui	Zhejiang Province	Wenzhou	Move out	20230101	0.1824
Lishui	Zhejiang Province	Hangzhou	Move out	20230101	0.0777
Lishui	Zhejiang Province	Quzhou	Move out	20230101	0.0472
Lishui	Zhejiang Province	Taizhou(ZJ)	Move out	20230101	0.0275
Lishui	Zhejiang Province	Ningbo	Move out	20230101	0.0188
Lishui	Zhejiang Province	Shaoxing	Move out	20230101	0.0148
Lishui	Shanghai	Shanghai	Move out	20230101	0.0108
Lishui	Zhejiang Province	Jiaxin	Move out	20230101	0.0082
Lishui	Zhejiang Province	Huzhou	Move out	20230101	0.0056
Lishui	Jiangsu Province	Suzhou	Move out	20230101	0.0049
Lishui	Jiangsu Province	Xuzhou	Move out	20230101	0.0022
Lishui	Jiangsu Province	Changzhou	Move out	20230101	0.0021
Lishui	Jiangsu Province	Wuxi	Move out	20230101	0.0019
Lishui	Jiangsu Province	Nanjing	Move out	20230101	0.0019
Lishui	Jiangsu Province	Nantong	Move out	20230101	0.0018
Lishui	Jiangsu Province	Huai'an	Move out	20230101	0.0014
Lishui	Jiangsu Province	Yancheng	Move out	20230101	0.0013
Lishui	Jiangsu Province	Suzhou	Move out	20230101	0.0012
Ningbo	Zhejiang Province	Hangzhou	Move out	20230101	0.0733
Ningbo	Zhejiang Province	Shaoxing	Move out	20230101	0.0716
Ningbo	Zhejiang Province	Taizhou(ZJ)	Move out	20230101	0.0558
Ningbo	Zhejiang Province	Zhoushan	Move out	20230101	0.0357
Ningbo	Zhejiang Province	Jinhua	Move out	20230101	0.0317
Ningbo	Shanghai	Shanghai	Move out	20230101	0.0309
Ningbo	Zhejiang Province	Jiaxin	Move out	20230101	0.0243
Ningbo	Zhejiang Province	Wenzhou	Move out	20230101	0.0193
Ningbo	Jiangsu Province	Suzhou	Move out	20230101	0.0168
Ningbo	Zhejiang Province	Quzhou	Move out	20230101	0.0159
Ningbo	Zhejiang Province	Huzhou	Move out	20230101	0.0093
Ningbo	Jiangsu Province	Wuxi	Move out	20230101	0.0061
Ningbo	Jiangsu Province	Nanjing	Move out	20230101	0.006
Ningbo	Jiangsu Province	Lianyungang	Move out	20230101	0.005
Ningbo	Zhejiang Province	Lishui	Move out	20230101	0.0049
Ningbo	Jiangsu Province	Xuzhou	Move out	20230101	0.0048
Ningbo	Jiangsu Province	Nantong	Move out	20230101	0.0047
Ningbo	Jiangsu Province	Changzhou	Move out	20230101	0.0042
Ningbo	Jiangsu Province	Yancheng	Move out	20230101	0.0032
Ningbo	Jiangsu Province	Taizhou(JS)	Move out	20230101	0.002
Ningbo	Jiangsu Province	Zhoushan	Move out	20230101	0.0018
Ningbo	Jiangsu Province	Suzhou	Move out	20230101	0.0018
Ningbo	Jiangsu Province	Huai'an	Move out	20230101	0.0017
Quzhou	Zhejiang Province	Hangzhou	Move out	20230101	0.194
Quzhou	Zhejiang Province	Jinhua	Move out	20230101	0.1795
Quzhou	Zhejiang Province	Lishui	Move out	20230101	0.0395
Quzhou	Zhejiang Province	Ningbo	Move out	20230101	0.0225
Quzhou	Zhejiang Province	Wenzhou	Move out	20230101	0.0207
Quzhou	Zhejiang Province	Shaoxing	Move out	20230101	0.0197
Quzhou	Zhejiang Province	Jiaxin	Move out	20230101	0.0151
Quzhou	Shanghai	Shanghai	Move out	20230101	0.0134
Quzhou	Zhejiang Province	Taizhou(ZJ)	Move out	20230101	0.0112
Quzhou	Zhejiang Province	Huzhou	Move out	20230101	0.0101
Quzhou	Jiangsu Province	Suzhou	Move out	20230101	0.0099
Quzhou	Jiangsu Province	Wuxi	Move out	20230101	0.0047
Quzhou	Jiangsu Province	Nanjing	Move out	20230101	0.0036
Quzhou	Jiangsu Province	Changzhou	Move out	20230101	0.0034
Quzhou	Jiangsu Province	Nantong	Move out	20230101	0.003
Quzhou	Jiangsu Province	Taizhou(JS)	Move out	20230101	0.002
Quzhou	Jiangsu Province	Xuzhou	Move out	20230101	0.0019
Quzhou	Jiangsu Province	Yangzhou	Move out	20230101	0.0017
Quzhou	Jiangsu Province	Huai'an	Move out	20230101	0.0015
Quzhou	Zhejiang Province	Zhoushan	Move out	20230101	0.0014
Shaoxing	Zhejiang Province	Hangzhou	Move out	20230101	0.32
Shaoxing	Zhejiang Province	Ningbo	Move out	20230101	0.084
Shaoxing	Zhejiang Province	Jinhua	Move out	20230101	0.0608
Shaoxing	Zhejiang Province	Jiaxin	Move out	20230101	0.0325
Shaoxing	Shanghai	Shanghai	Move out	20230101	0.0256
Shaoxing	Zhejiang Province	Taizhou(ZJ)	Move out	20230101	0.0159
Shaoxing	Jiangsu Province	Suzhou	Move out	20230101	0.0135
Shaoxing	Zhejiang Province	Wenzhou	Move out	20230101	0.013
Shaoxing	Zhejiang Province	Huzhou	Move out	20230101	0.0124
Shaoxing	Zhejiang Province	Quzhou	Move out	20230101	0.0104
Shaoxing	Jiangsu Province	Wuxi	Move out	20230101	0.0045
Shaoxing	Zhejiang Province	Lishui	Move out	20230101	0.0044
Shaoxing	Jiangsu Province	Nanjing	Move out	20230101	0.0037
Shaoxing	Zhejiang Province	Zhoushan	Move out	20230101	0.0036
Shaoxing	Jiangsu Province	Nantong	Move out	20230101	0.003
Shaoxing	Jiangsu Province	Yancheng	Move out	20230101	0.0025
Shaoxing	Jiangsu Province	Changzhou	Move out	20230101	0.0023
Shaoxing	Jiangsu Province	Xuzhou	Move out	20230101	0.0021
Shaoxing	Jiangsu Province	Suzhou	Move out	20230101	0.0017
Shaoxing	Jiangsu Province	Taizhou(JS)	Move out	20230101	0.0014
Shaoxing	Jiangsu Province	Yangzhou	Move out	20230101	0.0012
Shaoxing	Jiangsu Province	Lianyungang	Move out	20230101	0.0012
Taizhou(ZJ)	Zhejiang Province	Wenzhou	Move out	20230101	0.1021
Taizhou(ZJ)	Zhejiang Province	Ningbo	Move out	20230101	0.0851
Taizhou(ZJ)	Zhejiang Province	Hangzhou	Move out	20230101	0.0522
Taizhou(ZJ)	Zhejiang Province	Jinhua	Move out	20230101	0.0461
Taizhou(ZJ)	Zhejiang Province	Shaoxing	Move out	20230101	0.0216
Taizhou(ZJ)	Zhejiang Province	Quzhou	Move out	20230101	0.0195
Taizhou(ZJ)	Shanghai	Shanghai	Move out	20230101	0.0152
Taizhou(ZJ)	Zhejiang Province	Lishui	Move out	20230101	0.012
Taizhou(ZJ)	Zhejiang Province	Jiaxin	Move out	20230101	0.0111
Taizhou(ZJ)	Jiangsu Province	Suzhou	Move out	20230101	0.009
Taizhou(ZJ)	Zhejiang Province	Huzhou	Move out	20230101	0.0061
Taizhou(ZJ)	Zhejiang Province	Zhoushan	Move out	20230101	0.0061
Taizhou(ZJ)	Jiangsu Province	Wuxi	Move out	20230101	0.0049
Taizhou(ZJ)	Jiangsu Province	Nanjing	Move out	20230101	0.0037
Taizhou(ZJ)	Jiangsu Province	Nantong	Move out	20230101	0.0031
Taizhou(ZJ)	Jiangsu Province	Changzhou	Move out	20230101	0.003
Taizhou(ZJ)	Jiangsu Province	Yancheng	Move out	20230101	0.0028
Taizhou(ZJ)	Jiangsu Province	Xuzhou	Move out	20230101	0.0027
Wenzhou	Zhejiang Province	Taizhou(ZJ)	Move out	20230101	0.0508
Wenzhou	Zhejiang Province	Lishui	Move out	20230101	0.0491
Wenzhou	Zhejiang Province	Hangzhou	Move out	20230101	0.0336
Wenzhou	Zhejiang Province	Jinhua	Move out	20230101	0.0277
Wenzhou	Zhejiang Province	Quzhou	Move out	20230101	0.025
Wenzhou	Zhejiang Province	Ningbo	Move out	20230101	0.017
Wenzhou	Shanghai	Shanghai	Move out	20230101	0.0093
Wenzhou	Zhejiang Province	Shaoxing	Move out	20230101	0.0089
Wenzhou	Zhejiang Province	Jiaxin	Move out	20230101	0.0061
Wenzhou	Jiangsu Province	Suzhou	Move out	20230101	0.005
Wenzhou	Zhejiang Province	Huzhou	Move out	20230101	0.0037
Wenzhou	Jiangsu Province	Nantong	Move out	20230101	0.0029
Wenzhou	Jiangsu Province	Xuzhou	Move out	20230101	0.0028
Wenzhou	Jiangsu Province	Wuxi	Move out	20230101	0.0027
Wenzhou	Jiangsu Province	Nanjing	Move out	20230101	0.0027
Wenzhou	Zhejiang Province	Zhoushan	Move out	20230101	0.0022
Wenzhou	Jiangsu Province	Changzhou	Move out	20230101	0.002
Wenzhou	Jiangsu Province	Yancheng	Move out	20230101	0.0016
Zhoushan	Zhejiang Province	Ningbo	Move out	20230101	0.2838
Zhoushan	Shanghai	Shanghai	Move out	20230101	0.1517
Zhoushan	Zhejiang Province	Hangzhou	Move out	20230101	0.0564
Zhoushan	Zhejiang Province	Taizhou(ZJ)	Move out	20230101	0.0276
Zhoushan	Jiangsu Province	Suzhou	Move out	20230101	0.0258
Zhoushan	Zhejiang Province	Jiaxin	Move out	20230101	0.0194
Zhoushan	Zhejiang Province	Shaoxing	Move out	20230101	0.0175
Zhoushan	Zhejiang Province	Wenzhou	Move out	20230101	0.0145
Zhoushan	Jiangsu Province	Nantong	Move out	20230101	0.0128
Zhoushan	Zhejiang Province	Jinhua	Move out	20230101	0.011
Zhoushan	Jiangsu Province	Nanjing	Move out	20230101	0.0083
Zhoushan	Jiangsu Province	Taizhou(JS)	Move out	20230101	0.0064
Zhoushan	Jiangsu Province	Wuxi	Move out	20230101	0.0064
Zhoushan	Zhejiang Province	Huzhou	Move out	20230101	0.0052
Zhoushan	Jiangsu Province	Yancheng	Move out	20230101	0.0046
Zhoushan	Jiangsu Province	Xuzhou	Move out	20230101	0.0039
Zhoushan	Zhejiang Province	Quzhou	Move out	20230101	0.0034
Zhoushan	Jiangsu Province	Changzhou	Move out	20230101	0.0031
Zhoushan	Jiangsu Province	Zhoushan	Move out	20230101	0.003
Zhoushan	Jiangsu Province	Yangzhou	Move out	20230101	0.0023
Zhoushan	Jiangsu Province	Lianyungang	Move out	20230101	0.0022
Zhoushan	Zhejiang Province	Lishui	Move out	20230101	0.0021
Zhoushan	Jiangsu Province	Huai'an	Move out	20230101	0.0012
Zhoushan	Jiangsu Province	Suzhou	Move out	20230101	0.0012
Shanghai	Jiangsu Province	Suzhou	Move out	20230102	0.1782
Shanghai	Zhejiang Province	Jiaxin	Move out	20230102	0.0516
Shanghai	Jiangsu Province	Nantong	Move out	20230102	0.0404
Shanghai	Zhejiang Province	Hangzhou	Move out	20230102	0.0398
Shanghai	Jiangsu Province	Wuxi	Move out	20230102	0.0241
Shanghai	Jiangsu Province	Nanjing	Move out	20230102	0.0183
Shanghai	Jiangsu Province	Yancheng	Move out	20230102	0.0179
Shanghai	Zhejiang Province	Ningbo	Move out	20230102	0.0157
Shanghai	Jiangsu Province	Changzhou	Move out	20230102	0.0139
Shanghai	Zhejiang Province	Zhoushan	Move out	20230102	0.013
Shanghai	Jiangsu Province	Taizhou(JS)	Move out	20230102	0.0116
Shanghai	Zhejiang Province	Huzhou	Move out	20230102	0.0115
Shanghai	Jiangsu Province	Yangzhou	Move out	20230102	0.0101
Shanghai	Zhejiang Province	Shaoxing	Move out	20230102	0.0098
Shanghai	Jiangsu Province	Xuzhou	Move out	20230102	0.0088
Shanghai	Zhejiang Province	Jinhua	Move out	20230102	0.0068
Shanghai	Jiangsu Province	Suzhou	Move out	20230102	0.0062
Shanghai	Jiangsu Province	Huai'an	Move out	20230102	0.0062
Shanghai	Zhejiang Province	Wenzhou	Move out	20230102	0.006
Shanghai	Jiangsu Province	Zhoushan	Move out	20230102	0.0051
Shanghai	Zhejiang Province	Taizhou(ZJ)	Move out	20230102	0.0046
Shanghai	Jiangsu Province	Lianyungang	Move out	20230102	0.0039
Shanghai	Zhejiang Province	Quzhou	Move out	20230102	0.0018
Nanjing	Jiangsu Province	Zhoushan	Move out	20230102	0.12
Nanjing	Shanghai	Shanghai	Move out	20230102	0.0473
Nanjing	Jiangsu Province	Yangzhou	Move out	20230102	0.0426
Nanjing	Jiangsu Province	Huai'an	Move out	20230102	0.0406
Nanjing	Jiangsu Province	Changzhou	Move out	20230102	0.0382
Nanjing	Jiangsu Province	Suzhou	Move out	20230102	0.0382
Nanjing	Jiangsu Province	Xuzhou	Move out	20230102	0.0297
Nanjing	Jiangsu Province	Suzhou	Move out	20230102	0.0295
Nanjing	Jiangsu Province	Wuxi	Move out	20230102	0.0279
Nanjing	Jiangsu Province	Yancheng	Move out	20230102	0.0216
Nanjing	Jiangsu Province	Nantong	Move out	20230102	0.0216
Nanjing	Jiangsu Province	Taizhou(JS)	Move out	20230102	0.0209
Nanjing	Zhejiang Province	Hangzhou	Move out	20230102	0.0176
Nanjing	Jiangsu Province	Lianyungang	Move out	20230102	0.0127
Nanjing	Zhejiang Province	Huzhou	Move out	20230102	0.0041
Nanjing	Zhejiang Province	Ningbo	Move out	20230102	0.0038
Nanjing	Zhejiang Province	Jiaxin	Move out	20230102	0.0035
Nanjing	Zhejiang Province	Jinhua	Move out	20230102	0.0026
Nanjing	Zhejiang Province	Wenzhou	Move out	20230102	0.0021
Nanjing	Zhejiang Province	Shaoxing	Move out	20230102	0.0019
Nanjing	Zhejiang Province	Taizhou(ZJ)	Move out	20230102	0.0015
Changzhou	Jiangsu Province	Wuxi	Move out	20230102	0.2338
Changzhou	Jiangsu Province	Zhoushan	Move out	20230102	0.1119
Changzhou	Jiangsu Province	Nanjing	Move out	20230102	0.0827
Changzhou	Jiangsu Province	Suzhou	Move out	20230102	0.0726
Changzhou	Shanghai	Shanghai	Move out	20230102	0.0566
Changzhou	Jiangsu Province	Taizhou(JS)	Move out	20230102	0.0264
Changzhou	Jiangsu Province	Nantong	Move out	20230102	0.0178
Changzhou	Jiangsu Province	Yangzhou	Move out	20230102	0.017
Changzhou	Jiangsu Province	Yancheng	Move out	20230102	0.0169
Changzhou	Jiangsu Province	Xuzhou	Move out	20230102	0.0144
Changzhou	Jiangsu Province	Suzhou	Move out	20230102	0.0136
Changzhou	Jiangsu Province	Huai'an	Move out	20230102	0.0133
Changzhou	Zhejiang Province	Hangzhou	Move out	20230102	0.0121
Changzhou	Jiangsu Province	Lianyungang	Move out	20230102	0.0093
Changzhou	Zhejiang Province	Huzhou	Move out	20230102	0.0079
Changzhou	Zhejiang Province	Jiaxin	Move out	20230102	0.0068
Changzhou	Zhejiang Province	Ningbo	Move out	20230102	0.0044
Changzhou	Zhejiang Province	Jinhua	Move out	20230102	0.0034
Changzhou	Zhejiang Province	Wenzhou	Move out	20230102	0.0019
Changzhou	Zhejiang Province	Shaoxing	Move out	20230102	0.0018
Changzhou	Zhejiang Province	Taizhou(ZJ)	Move out	20230102	0.0018
Huai'an	Jiangsu Province	Nanjing	Move out	20230102	0.2175
Huai'an	Jiangsu Province	Suzhou	Move out	20230102	0.1422
Huai'an	Jiangsu Province	Yangzhou	Move out	20230102	0.0717
Huai'an	Jiangsu Province	Suzhou	Move out	20230102	0.0686
Huai'an	Jiangsu Province	Yancheng	Move out	20230102	0.066
Huai'an	Jiangsu Province	Lianyungang	Move out	20230102	0.0577
Huai'an	Shanghai	Shanghai	Move out	20230102	0.0413
Huai'an	Jiangsu Province	Wuxi	Move out	20230102	0.0396
Huai'an	Jiangsu Province	Xuzhou	Move out	20230102	0.0288
Huai'an	Jiangsu Province	Changzhou	Move out	20230102	0.0286
Huai'an	Jiangsu Province	Zhoushan	Move out	20230102	0.0211
Huai'an	Jiangsu Province	Nantong	Move out	20230102	0.018
Huai'an	Jiangsu Province	Taizhou(JS)	Move out	20230102	0.0167
Huai'an	Zhejiang Province	Hangzhou	Move out	20230102	0.0063
Huai'an	Zhejiang Province	Jiaxin	Move out	20230102	0.0027
Huai'an	Zhejiang Province	Huzhou	Move out	20230102	0.0025
Huai'an	Zhejiang Province	Ningbo	Move out	20230102	0.0023
Huai'an	Zhejiang Province	Taizhou(ZJ)	Move out	20230102	0.0016
Huai'an	Zhejiang Province	Wenzhou	Move out	20230102	0.0012
Huai'an	Zhejiang Province	Jinhua	Move out	20230102	0.001
Huai'an	Zhejiang Province	Shaoxing	Move out	20230102	0.0009
Lianyungang	Jiangsu Province	Yancheng	Move out	20230102	0.1063
Lianyungang	Jiangsu Province	Huai'an	Move out	20230102	0.0887
Lianyungang	Jiangsu Province	Suzhou	Move out	20230102	0.0866
Lianyungang	Jiangsu Province	Nanjing	Move out	20230102	0.0705
Lianyungang	Jiangsu Province	Xuzhou	Move out	20230102	0.0677
Lianyungang	Jiangsu Province	Suzhou	Move out	20230102	0.0563
Lianyungang	Shanghai	Shanghai	Move out	20230102	0.0298
Lianyungang	Jiangsu Province	Wuxi	Move out	20230102	0.0241
Lianyungang	Jiangsu Province	Changzhou	Move out	20230102	0.0205
Lianyungang	Jiangsu Province	Nantong	Move out	20230102	0.0196
Lianyungang	Jiangsu Province	Yangzhou	Move out	20230102	0.0169
Lianyungang	Jiangsu Province	Taizhou(JS)	Move out	20230102	0.0127
Lianyungang	Jiangsu Province	Zhoushan	Move out	20230102	0.0094
Lianyungang	Zhejiang Province	Ningbo	Move out	20230102	0.0066
Lianyungang	Zhejiang Province	Hangzhou	Move out	20230102	0.0064
Lianyungang	Zhejiang Province	Jiaxin	Move out	20230102	0.0026
Lianyungang	Zhejiang Province	Taizhou(ZJ)	Move out	20230102	0.0017
Lianyungang	Zhejiang Province	Shaoxing	Move out	20230102	0.0015
Lianyungang	Zhejiang Province	Wenzhou	Move out	20230102	0.0014
Lianyungang	Zhejiang Province	Huzhou	Move out	20230102	0.0014
Lianyungang	Zhejiang Province	Jinhua	Move out	20230102	0.0012
Lianyungang	Zhejiang Province	Zhoushan	Move out	20230102	0.0008
Nantong	Shanghai	Shanghai	Move out	20230102	0.2089
Nantong	Jiangsu Province	Suzhou	Move out	20230102	0.1427
Nantong	Jiangsu Province	Taizhou(JS)	Move out	20230102	0.0671
Nantong	Jiangsu Province	Yancheng	Move out	20230102	0.0656
Nantong	Jiangsu Province	Nanjing	Move out	20230102	0.0652
Nantong	Jiangsu Province	Wuxi	Move out	20230102	0.0475
Nantong	Jiangsu Province	Changzhou	Move out	20230102	0.0266
Nantong	Jiangsu Province	Yangzhou	Move out	20230102	0.0174
Nantong	Jiangsu Province	Xuzhou	Move out	20230102	0.0159
Nantong	Zhejiang Province	Hangzhou	Move out	20230102	0.0117
Nantong	Jiangsu Province	Lianyungang	Move out	20230102	0.0105
Nantong	Jiangsu Province	Huai'an	Move out	20230102	0.0097
Nantong	Jiangsu Province	Zhoushan	Move out	20230102	0.0093
Nantong	Jiangsu Province	Suzhou	Move out	20230102	0.0076
Nantong	Zhejiang Province	Jiaxin	Move out	20230102	0.0076
Nantong	Zhejiang Province	Ningbo	Move out	20230102	0.006
Nantong	Zhejiang Province	Huzhou	Move out	20230102	0.0036
Nantong	Zhejiang Province	Wenzhou	Move out	20230102	0.0031
Nantong	Zhejiang Province	Shaoxing	Move out	20230102	0.0029
Nantong	Zhejiang Province	Jinhua	Move out	20230102	0.0028
Nantong	Zhejiang Province	Taizhou(ZJ)	Move out	20230102	0.0023
Nantong	Zhejiang Province	Zhoushan	Move out	20230102	0.0017
Suzhou	Shanghai	Shanghai	Move out	20230102	0.2404
Suzhou	Jiangsu Province	Wuxi	Move out	20230102	0.1039
Suzhou	Jiangsu Province	Nantong	Move out	20230102	0.0362
Suzhou	Zhejiang Province	Jiaxin	Move out	20230102	0.0353
Suzhou	Jiangsu Province	Yancheng	Move out	20230102	0.0273
Suzhou	Jiangsu Province	Changzhou	Move out	20230102	0.0252
Suzhou	Jiangsu Province	Nanjing	Move out	20230102	0.0241
Suzhou	Zhejiang Province	Huzhou	Move out	20230102	0.0217
Suzhou	Zhejiang Province	Hangzhou	Move out	20230102	0.0198
Suzhou	Jiangsu Province	Taizhou(JS)	Move out	20230102	0.019
Suzhou	Jiangsu Province	Xuzhou	Move out	20230102	0.0142
Suzhou	Jiangsu Province	Huai'an	Move out	20230102	0.0137
Suzhou	Jiangsu Province	Suzhou	Move out	20230102	0.0111
Suzhou	Jiangsu Province	Yangzhou	Move out	20230102	0.0098
Suzhou	Jiangsu Province	Lianyungang	Move out	20230102	0.0094
Suzhou	Jiangsu Province	Zhoushan	Move out	20230102	0.009
Suzhou	Zhejiang Province	Ningbo	Move out	20230102	0.0087
Suzhou	Zhejiang Province	Shaoxing	Move out	20230102	0.0052
Suzhou	Zhejiang Province	Jinhua	Move out	20230102	0.0039
Suzhou	Zhejiang Province	Wenzhou	Move out	20230102	0.0031
Suzhou	Zhejiang Province	Taizhou(ZJ)	Move out	20230102	0.0026
Suzhou	Jiangsu Province	Xuzhou	Move out	20230102	0.1699
Suzhou	Jiangsu Province	Huai'an	Move out	20230102	0.1654
Suzhou	Jiangsu Province	Nanjing	Move out	20230102	0.1386
Suzhou	Jiangsu Province	Lianyungang	Move out	20230102	0.0687
Suzhou	Jiangsu Province	Suzhou	Move out	20230102	0.0568
Suzhou	Shanghai	Shanghai	Move out	20230102	0.0359
Suzhou	Jiangsu Province	Wuxi	Move out	20230102	0.0299
Suzhou	Jiangsu Province	Changzhou	Move out	20230102	0.0253
Suzhou	Jiangsu Province	Yancheng	Move out	20230102	0.025
Suzhou	Jiangsu Province	Yangzhou	Move out	20230102	0.0212
Suzhou	Jiangsu Province	Nantong	Move out	20230102	0.0119
Suzhou	Jiangsu Province	Zhoushan	Move out	20230102	0.0112
Suzhou	Jiangsu Province	Taizhou(JS)	Move out	20230102	0.0108
Suzhou	Zhejiang Province	Hangzhou	Move out	20230102	0.0069
Suzhou	Zhejiang Province	Jiaxin	Move out	20230102	0.0028
Suzhou	Zhejiang Province	Huzhou	Move out	20230102	0.0027
Suzhou	Zhejiang Province	Wenzhou	Move out	20230102	0.0023
Suzhou	Zhejiang Province	Ningbo	Move out	20230102	0.0023
Suzhou	Zhejiang Province	Jinhua	Move out	20230102	0.0017
Suzhou	Zhejiang Province	Shaoxing	Move out	20230102	0.0011
Suzhou	Zhejiang Province	Taizhou(ZJ)	Move out	20230102	0.0007
Suzhou	Zhejiang Province	Quzhou	Move out	20230102	0.0004
Taizhou(JS)	Jiangsu Province	Yangzhou	Move out	20230102	0.1295
Taizhou(JS)	Jiangsu Province	Wuxi	Move out	20230102	0.1067
Taizhou(JS)	Jiangsu Province	Suzhou	Move out	20230102	0.1052
Taizhou(JS)	Jiangsu Province	Nanjing	Move out	20230102	0.0961
Taizhou(JS)	Jiangsu Province	Yancheng	Move out	20230102	0.0959
Taizhou(JS)	Jiangsu Province	Nantong	Move out	20230102	0.0859
Taizhou(JS)	Shanghai	Shanghai	Move out	20230102	0.0747
Taizhou(JS)	Jiangsu Province	Changzhou	Move out	20230102	0.0686
Taizhou(JS)	Jiangsu Province	Zhoushan	Move out	20230102	0.0257
Taizhou(JS)	Jiangsu Province	Huai'an	Move out	20230102	0.0111
Taizhou(JS)	Zhejiang Province	Hangzhou	Move out	20230102	0.0096
Taizhou(JS)	Jiangsu Province	Xuzhou	Move out	20230102	0.0093
Taizhou(JS)	Jiangsu Province	Lianyungang	Move out	20230102	0.0071
Taizhou(JS)	Jiangsu Province	Suzhou	Move out	20230102	0.007
Taizhou(JS)	Zhejiang Province	Jiaxin	Move out	20230102	0.0056
Taizhou(JS)	Zhejiang Province	Huzhou	Move out	20230102	0.0046
Taizhou(JS)	Zhejiang Province	Ningbo	Move out	20230102	0.0037
Taizhou(JS)	Zhejiang Province	Zhoushan	Move out	20230102	0.002
Taizhou(JS)	Zhejiang Province	Wenzhou	Move out	20230102	0.0016
Taizhou(JS)	Zhejiang Province	Shaoxing	Move out	20230102	0.0015
Taizhou(JS)	Zhejiang Province	Jinhua	Move out	20230102	0.0014
Taizhou(JS)	Zhejiang Province	Taizhou(ZJ)	Move out	20230102	0.0012
Wuxi	Jiangsu Province	Suzhou	Move out	20230102	0.1973
Wuxi	Jiangsu Province	Changzhou	Move out	20230102	0.174
Wuxi	Shanghai	Shanghai	Move out	20230102	0.0659
Wuxi	Jiangsu Province	Taizhou(JS)	Move out	20230102	0.0415
Wuxi	Jiangsu Province	Nanjing	Move out	20230102	0.0387
Wuxi	Jiangsu Province	Yancheng	Move out	20230102	0.0296
Wuxi	Jiangsu Province	Nantong	Move out	20230102	0.0235
Wuxi	Jiangsu Province	Zhoushan	Move out	20230102	0.0155
Wuxi	Jiangsu Province	Huai'an	Move out	20230102	0.0144
Wuxi	Zhejiang Province	Hangzhou	Move out	20230102	0.0138
Wuxi	Jiangsu Province	Yangzhou	Move out	20230102	0.0126
Wuxi	Jiangsu Province	Suzhou	Move out	20230102	0.0122
Wuxi	Jiangsu Province	Xuzhou	Move out	20230102	0.0106
Wuxi	Zhejiang Province	Huzhou	Move out	20230102	0.0102
Wuxi	Jiangsu Province	Lianyungang	Move out	20230102	0.0086
Wuxi	Zhejiang Province	Jiaxin	Move out	20230102	0.0081
Wuxi	Zhejiang Province	Ningbo	Move out	20230102	0.0052
Wuxi	Zhejiang Province	Shaoxing	Move out	20230102	0.0035
Wuxi	Zhejiang Province	Jinhua	Move out	20230102	0.0032
Wuxi	Zhejiang Province	Taizhou(ZJ)	Move out	20230102	0.0027
Wuxi	Zhejiang Province	Wenzhou	Move out	20230102	0.0021
Xuzhou	Jiangsu Province	Suzhou	Move out	20230102	0.1287
Xuzhou	Jiangsu Province	Nanjing	Move out	20230102	0.0674
Xuzhou	Jiangsu Province	Suzhou	Move out	20230102	0.0359
Xuzhou	Jiangsu Province	Lianyungang	Move out	20230102	0.0339
Xuzhou	Shanghai	Shanghai	Move out	20230102	0.0242
Xuzhou	Jiangsu Province	Huai'an	Move out	20230102	0.0202
Xuzhou	Jiangsu Province	Changzhou	Move out	20230102	0.0141
Xuzhou	Jiangsu Province	Wuxi	Move out	20230102	0.0137
Xuzhou	Jiangsu Province	Yancheng	Move out	20230102	0.0123
Xuzhou	Jiangsu Province	Yangzhou	Move out	20230102	0.0112
Xuzhou	Jiangsu Province	Nantong	Move out	20230102	0.0099
Xuzhou	Jiangsu Province	Zhoushan	Move out	20230102	0.0068
Xuzhou	Zhejiang Province	Hangzhou	Move out	20230102	0.0068
Xuzhou	Jiangsu Province	Taizhou(JS)	Move out	20230102	0.0065
Xuzhou	Zhejiang Province	Ningbo	Move out	20230102	0.0031
Xuzhou	Zhejiang Province	Jiaxin	Move out	20230102	0.0026
Xuzhou	Zhejiang Province	Jinhua	Move out	20230102	0.0024
Xuzhou	Zhejiang Province	Huzhou	Move out	20230102	0.0018
Xuzhou	Zhejiang Province	Wenzhou	Move out	20230102	0.0016
Xuzhou	Zhejiang Province	Zhoushan	Move out	20230102	0.0013
Xuzhou	Zhejiang Province	Shaoxing	Move out	20230102	0.0012
Xuzhou	Zhejiang Province	Taizhou(ZJ)	Move out	20230102	0.0009
Yancheng	Jiangsu Province	Suzhou	Move out	20230102	0.1232
Yancheng	Jiangsu Province	Taizhou(JS)	Move out	20230102	0.1216
Yancheng	Jiangsu Province	Nantong	Move out	20230102	0.0974
Yancheng	Shanghai	Shanghai	Move out	20230102	0.0948
Yancheng	Jiangsu Province	Nanjing	Move out	20230102	0.0839
Yancheng	Jiangsu Province	Wuxi	Move out	20230102	0.0659
Yancheng	Jiangsu Province	Lianyungang	Move out	20230102	0.0655
Yancheng	Jiangsu Province	Huai'an	Move out	20230102	0.0546
Yancheng	Jiangsu Province	Yangzhou	Move out	20230102	0.0298
Yancheng	Jiangsu Province	Changzhou	Move out	20230102	0.0298
Yancheng	Jiangsu Province	Xuzhou	Move out	20230102	0.0191
Yancheng	Jiangsu Province	Suzhou	Move out	20230102	0.0174
Yancheng	Jiangsu Province	Zhoushan	Move out	20230102	0.0118
Yancheng	Zhejiang Province	Hangzhou	Move out	20230102	0.0076
Yancheng	Zhejiang Province	Jiaxin	Move out	20230102	0.0061
Yancheng	Zhejiang Province	Ningbo	Move out	20230102	0.0037
Yancheng	Zhejiang Province	Taizhou(ZJ)	Move out	20230102	0.0027
Yancheng	Zhejiang Province	Huzhou	Move out	20230102	0.0022
Yancheng	Zhejiang Province	Wenzhou	Move out	20230102	0.0019
Yancheng	Zhejiang Province	Shaoxing	Move out	20230102	0.0018
Yancheng	Zhejiang Province	Jinhua	Move out	20230102	0.0014
Yancheng	Zhejiang Province	Zhoushan	Move out	20230102	0.0013
Yancheng	Zhejiang Province	Quzhou	Move out	20230102	0.0007
Yangzhou	Jiangsu Province	Nanjing	Move out	20230102	0.2024
Yangzhou	Jiangsu Province	Taizhou(JS)	Move out	20230102	0.1541
Yangzhou	Shanghai	Shanghai	Move out	20230102	0.0608
Yangzhou	Jiangsu Province	Huai'an	Move out	20230102	0.0602
Yangzhou	Jiangsu Province	Zhoushan	Move out	20230102	0.0591
Yangzhou	Jiangsu Province	Suzhou	Move out	20230102	0.0558
Yangzhou	Jiangsu Province	Changzhou	Move out	20230102	0.0362
Yangzhou	Jiangsu Province	Wuxi	Move out	20230102	0.0341
Yangzhou	Jiangsu Province	Yancheng	Move out	20230102	0.0297
Yangzhou	Jiangsu Province	Nantong	Move out	20230102	0.0266
Yangzhou	Jiangsu Province	Suzhou	Move out	20230102	0.0172
Yangzhou	Jiangsu Province	Xuzhou	Move out	20230102	0.0162
Yangzhou	Jiangsu Province	Lianyungang	Move out	20230102	0.0137
Yangzhou	Zhejiang Province	Hangzhou	Move out	20230102	0.0082
Yangzhou	Zhejiang Province	Huzhou	Move out	20230102	0.0035
Yangzhou	Zhejiang Province	Jiaxin	Move out	20230102	0.0033
Yangzhou	Zhejiang Province	Ningbo	Move out	20230102	0.003
Yangzhou	Zhejiang Province	Jinhua	Move out	20230102	0.0019
Yangzhou	Zhejiang Province	Shaoxing	Move out	20230102	0.0017
Yangzhou	Zhejiang Province	Taizhou(ZJ)	Move out	20230102	0.001
Yangzhou	Zhejiang Province	Zhoushan	Move out	20230102	0.0009
Yangzhou	Zhejiang Province	Wenzhou	Move out	20230102	0.0008
Zhoushan	Jiangsu Province	Nanjing	Move out	20230102	0.3788
Zhoushan	Jiangsu Province	Changzhou	Move out	20230102	0.1997
Zhoushan	Jiangsu Province	Suzhou	Move out	20230102	0.0439
Zhoushan	Jiangsu Province	Yangzhou	Move out	20230102	0.0425
Zhoushan	Jiangsu Province	Wuxi	Move out	20230102	0.0381
Zhoushan	Shanghai	Shanghai	Move out	20230102	0.0341
Zhoushan	Jiangsu Province	Taizhou(JS)	Move out	20230102	0.0227
Zhoushan	Jiangsu Province	Huai'an	Move out	20230102	0.0163
Zhoushan	Jiangsu Province	Nantong	Move out	20230102	0.0106
Zhoushan	Jiangsu Province	Suzhou	Move out	20230102	0.0101
Zhoushan	Jiangsu Province	Yancheng	Move out	20230102	0.0099
Zhoushan	Jiangsu Province	Xuzhou	Move out	20230102	0.0078
Zhoushan	Zhejiang Province	Hangzhou	Move out	20230102	0.0067
Zhoushan	Jiangsu Province	Lianyungang	Move out	20230102	0.0045
Zhoushan	Zhejiang Province	Jiaxin	Move out	20230102	0.0027
Zhoushan	Zhejiang Province	Ningbo	Move out	20230102	0.0027
Zhoushan	Zhejiang Province	Huzhou	Move out	20230102	0.0026
Zhoushan	Zhejiang Province	Jinhua	Move out	20230102	0.0013
Zhoushan	Zhejiang Province	Shaoxing	Move out	20230102	0.0013
Zhoushan	Zhejiang Province	Wenzhou	Move out	20230102	0.0012
Zhoushan	Zhejiang Province	Taizhou(ZJ)	Move out	20230102	0.0011
Zhoushan	Zhejiang Province	Zhoushan	Move out	20230102	0.0006
Hangzhou	Zhejiang Province	Jiaxin	Move out	20230102	0.1297
Hangzhou	Zhejiang Province	Shaoxing	Move out	20230102	0.1073
Hangzhou	Zhejiang Province	Huzhou	Move out	20230102	0.0839
Hangzhou	Shanghai	Shanghai	Move out	20230102	0.0629
Hangzhou	Zhejiang Province	Jinhua	Move out	20230102	0.048
Hangzhou	Zhejiang Province	Ningbo	Move out	20230102	0.0348
Hangzhou	Zhejiang Province	Quzhou	Move out	20230102	0.0213
Hangzhou	Zhejiang Province	Wenzhou	Move out	20230102	0.0212
Hangzhou	Jiangsu Province	Suzhou	Move out	20230102	0.0197
Hangzhou	Zhejiang Province	Taizhou(ZJ)	Move out	20230102	0.0155
Hangzhou	Jiangsu Province	Nanjing	Move out	20230102	0.0106
Hangzhou	Zhejiang Province	Lishui	Move out	20230102	0.0087
Hangzhou	Jiangsu Province	Wuxi	Move out	20230102	0.0067
Hangzhou	Jiangsu Province	Changzhou	Move out	20230102	0.0048
Hangzhou	Jiangsu Province	Nantong	Move out	20230102	0.0041
Hangzhou	Zhejiang Province	Zhoushan	Move out	20230102	0.0034
Hangzhou	Jiangsu Province	Xuzhou	Move out	20230102	0.0031
Hangzhou	Jiangsu Province	Suzhou	Move out	20230102	0.0025
Hangzhou	Jiangsu Province	Yancheng	Move out	20230102	0.0024
Hangzhou	Jiangsu Province	Taizhou(JS)	Move out	20230102	0.0021
Hangzhou	Jiangsu Province	Huai'an	Move out	20230102	0.0018
Hangzhou	Jiangsu Province	Zhoushan	Move out	20230102	0.0016
Hangzhou	Jiangsu Province	Yangzhou	Move out	20230102	0.0015
Hangzhou	Jiangsu Province	Lianyungang	Move out	20230102	0.0014
Huzhou	Zhejiang Province	Hangzhou	Move out	20230102	0.2575
Huzhou	Jiangsu Province	Suzhou	Move out	20230102	0.0861
Huzhou	Shanghai	Shanghai	Move out	20230102	0.0796
Huzhou	Zhejiang Province	Jiaxin	Move out	20230102	0.073
Huzhou	Jiangsu Province	Wuxi	Move out	20230102	0.0178
Huzhou	Zhejiang Province	Ningbo	Move out	20230102	0.0143
Huzhou	Zhejiang Province	Shaoxing	Move out	20230102	0.0139
Huzhou	Zhejiang Province	Jinhua	Move out	20230102	0.0125
Huzhou	Jiangsu Province	Nanjing	Move out	20230102	0.0122
Huzhou	Jiangsu Province	Changzhou	Move out	20230102	0.0098
Huzhou	Zhejiang Province	Wenzhou	Move out	20230102	0.0059
Huzhou	Zhejiang Province	Taizhou(ZJ)	Move out	20230102	0.0054
Huzhou	Zhejiang Province	Quzhou	Move out	20230102	0.0044
Huzhou	Jiangsu Province	Nantong	Move out	20230102	0.0039
Huzhou	Jiangsu Province	Taizhou(JS)	Move out	20230102	0.0034
Huzhou	Jiangsu Province	Xuzhou	Move out	20230102	0.0027
Huzhou	Jiangsu Province	Zhoushan	Move out	20230102	0.0026
Huzhou	Jiangsu Province	Yancheng	Move out	20230102	0.0025
Huzhou	Jiangsu Province	Yangzhou	Move out	20230102	0.0024
Huzhou	Jiangsu Province	Suzhou	Move out	20230102	0.0023
Huzhou	Zhejiang Province	Lishui	Move out	20230102	0.0018
Huzhou	Jiangsu Province	Huai'an	Move out	20230102	0.0016
Huzhou	Jiangsu Province	Lianyungang	Move out	20230102	0.0016
Huzhou	Zhejiang Province	Zhoushan	Move out	20230102	0.0012
Jiaxin	Zhejiang Province	Hangzhou	Move out	20230102	0.2635
Jiaxin	Shanghai	Shanghai	Move out	20230102	0.1217
Jiaxin	Jiangsu Province	Suzhou	Move out	20230102	0.0629
Jiaxin	Zhejiang Province	Huzhou	Move out	20230102	0.0444
Jiaxin	Zhejiang Province	Ningbo	Move out	20230102	0.0208
Jiaxin	Zhejiang Province	Shaoxing	Move out	20230102	0.017
Jiaxin	Zhejiang Province	Jinhua	Move out	20230102	0.0109
Jiaxin	Zhejiang Province	Wenzhou	Move out	20230102	0.0087
Jiaxin	Jiangsu Province	Wuxi	Move out	20230102	0.0076
Jiaxin	Zhejiang Province	Taizhou(ZJ)	Move out	20230102	0.006
Jiaxin	Jiangsu Province	Nantong	Move out	20230102	0.0052
Jiaxin	Jiangsu Province	Nanjing	Move out	20230102	0.0048
Jiaxin	Zhejiang Province	Quzhou	Move out	20230102	0.0044
Jiaxin	Jiangsu Province	Changzhou	Move out	20230102	0.004
Jiaxin	Jiangsu Province	Yancheng	Move out	20230102	0.0033
Jiaxin	Jiangsu Province	Taizhou(JS)	Move out	20230102	0.0032
Jiaxin	Jiangsu Province	Xuzhou	Move out	20230102	0.0025
Jiaxin	Zhejiang Province	Lishui	Move out	20230102	0.0022
Jiaxin	Jiangsu Province	Huai'an	Move out	20230102	0.0021
Jiaxin	Zhejiang Province	Zhoushan	Move out	20230102	0.0019
Jiaxin	Jiangsu Province	Suzhou	Move out	20230102	0.0018
Jiaxin	Jiangsu Province	Yangzhou	Move out	20230102	0.0017
Jiaxin	Jiangsu Province	Zhoushan	Move out	20230102	0.0014
Jiaxin	Jiangsu Province	Lianyungang	Move out	20230102	0.0012
Jinhua	Zhejiang Province	Hangzhou	Move out	20230102	0.1232
Jinhua	Zhejiang Province	Quzhou	Move out	20230102	0.0365
Jinhua	Zhejiang Province	Shaoxing	Move out	20230102	0.036
Jinhua	Zhejiang Province	Lishui	Move out	20230102	0.0311
Jinhua	Zhejiang Province	Wenzhou	Move out	20230102	0.0247
Jinhua	Zhejiang Province	Ningbo	Move out	20230102	0.0236
Jinhua	Zhejiang Province	Taizhou(ZJ)	Move out	20230102	0.0184
Jinhua	Shanghai	Shanghai	Move out	20230102	0.0179
Jinhua	Zhejiang Province	Jiaxin	Move out	20230102	0.0113
Jinhua	Jiangsu Province	Suzhou	Move out	20230102	0.0077
Jinhua	Zhejiang Province	Huzhou	Move out	20230102	0.0062
Jinhua	Jiangsu Province	Nanjing	Move out	20230102	0.0036
Jinhua	Jiangsu Province	Wuxi	Move out	20230102	0.0032
Jinhua	Jiangsu Province	Xuzhou	Move out	20230102	0.0021
Jinhua	Jiangsu Province	Changzhou	Move out	20230102	0.002
Jinhua	Jiangsu Province	Nantong	Move out	20230102	0.002
Jinhua	Jiangsu Province	Yancheng	Move out	20230102	0.0016
Jinhua	Zhejiang Province	Zhoushan	Move out	20230102	0.0014
Lishui	Zhejiang Province	Jinhua	Move out	20230102	0.1766
Lishui	Zhejiang Province	Wenzhou	Move out	20230102	0.1709
Lishui	Zhejiang Province	Hangzhou	Move out	20230102	0.1049
Lishui	Zhejiang Province	Quzhou	Move out	20230102	0.0394
Lishui	Zhejiang Province	Taizhou(ZJ)	Move out	20230102	0.0252
Lishui	Zhejiang Province	Ningbo	Move out	20230102	0.0241
Lishui	Shanghai	Shanghai	Move out	20230102	0.0164
Lishui	Zhejiang Province	Shaoxing	Move out	20230102	0.0155
Lishui	Zhejiang Province	Jiaxin	Move out	20230102	0.0097
Lishui	Zhejiang Province	Huzhou	Move out	20230102	0.0073
Lishui	Jiangsu Province	Suzhou	Move out	20230102	0.0048
Lishui	Jiangsu Province	Nanjing	Move out	20230102	0.0031
Lishui	Jiangsu Province	Wuxi	Move out	20230102	0.0031
Lishui	Jiangsu Province	Changzhou	Move out	20230102	0.0021
Lishui	Jiangsu Province	Xuzhou	Move out	20230102	0.0014
Lishui	Jiangsu Province	Suzhou	Move out	20230102	0.001
Lishui	Jiangsu Province	Yancheng	Move out	20230102	0.001
Ningbo	Zhejiang Province	Hangzhou	Move out	20230102	0.0798
Ningbo	Zhejiang Province	Shaoxing	Move out	20230102	0.0637
Ningbo	Zhejiang Province	Taizhou(ZJ)	Move out	20230102	0.0494
Ningbo	Shanghai	Shanghai	Move out	20230102	0.04
Ningbo	Zhejiang Province	Jinhua	Move out	20230102	0.0307
Ningbo	Zhejiang Province	Zhoushan	Move out	20230102	0.0274
Ningbo	Zhejiang Province	Jiaxin	Move out	20230102	0.0218
Ningbo	Zhejiang Province	Wenzhou	Move out	20230102	0.0202
Ningbo	Jiangsu Province	Suzhou	Move out	20230102	0.0151
Ningbo	Zhejiang Province	Huzhou	Move out	20230102	0.0084
Ningbo	Zhejiang Province	Quzhou	Move out	20230102	0.007
Ningbo	Jiangsu Province	Nanjing	Move out	20230102	0.0055
Ningbo	Jiangsu Province	Wuxi	Move out	20230102	0.0051
Ningbo	Zhejiang Province	Lishui	Move out	20230102	0.0048
Ningbo	Jiangsu Province	Lianyungang	Move out	20230102	0.0044
Ningbo	Jiangsu Province	Nantong	Move out	20230102	0.0039
Ningbo	Jiangsu Province	Xuzhou	Move out	20230102	0.0036
Ningbo	Jiangsu Province	Changzhou	Move out	20230102	0.0034
Ningbo	Jiangsu Province	Yancheng	Move out	20230102	0.0028
Ningbo	Jiangsu Province	Taizhou(JS)	Move out	20230102	0.0021
Ningbo	Jiangsu Province	Suzhou	Move out	20230102	0.0017
Quzhou	Zhejiang Province	Hangzhou	Move out	20230102	0.2728
Quzhou	Zhejiang Province	Jinhua	Move out	20230102	0.1731
Quzhou	Zhejiang Province	Lishui	Move out	20230102	0.0372
Quzhou	Zhejiang Province	Ningbo	Move out	20230102	0.0284
Quzhou	Shanghai	Shanghai	Move out	20230102	0.0226
Quzhou	Zhejiang Province	Shaoxing	Move out	20230102	0.0217
Quzhou	Zhejiang Province	Wenzhou	Move out	20230102	0.0176
Quzhou	Zhejiang Province	Jiaxin	Move out	20230102	0.0168
Quzhou	Zhejiang Province	Taizhou(ZJ)	Move out	20230102	0.0115
Quzhou	Jiangsu Province	Suzhou	Move out	20230102	0.0098
Quzhou	Zhejiang Province	Huzhou	Move out	20230102	0.0076
Quzhou	Jiangsu Province	Nanjing	Move out	20230102	0.0057
Quzhou	Jiangsu Province	Changzhou	Move out	20230102	0.0038
Quzhou	Jiangsu Province	Wuxi	Move out	20230102	0.003
Quzhou	Jiangsu Province	Xuzhou	Move out	20230102	0.0025
Quzhou	Jiangsu Province	Nantong	Move out	20230102	0.0023
Quzhou	Zhejiang Province	Zhoushan	Move out	20230102	0.0016
Quzhou	Jiangsu Province	Taizhou(JS)	Move out	20230102	0.0014
Quzhou	Jiangsu Province	Zhoushan	Move out	20230102	0.001
Quzhou	Jiangsu Province	Suzhou	Move out	20230102	0.001
Shaoxing	Zhejiang Province	Hangzhou	Move out	20230102	0.3413
Shaoxing	Zhejiang Province	Ningbo	Move out	20230102	0.0879
Shaoxing	Zhejiang Province	Jinhua	Move out	20230102	0.053
Shaoxing	Shanghai	Shanghai	Move out	20230102	0.0394
Shaoxing	Zhejiang Province	Jiaxin	Move out	20230102	0.0291
Shaoxing	Zhejiang Province	Taizhou(ZJ)	Move out	20230102	0.0127
Shaoxing	Zhejiang Province	Huzhou	Move out	20230102	0.0126
Shaoxing	Jiangsu Province	Suzhou	Move out	20230102	0.0113
Shaoxing	Zhejiang Province	Wenzhou	Move out	20230102	0.0113
Shaoxing	Zhejiang Province	Quzhou	Move out	20230102	0.0068
Shaoxing	Jiangsu Province	Nanjing	Move out	20230102	0.0043
Shaoxing	Jiangsu Province	Wuxi	Move out	20230102	0.0042
Shaoxing	Zhejiang Province	Lishui	Move out	20230102	0.0038
Shaoxing	Jiangsu Province	Nantong	Move out	20230102	0.0027
Shaoxing	Jiangsu Province	Changzhou	Move out	20230102	0.0026
Shaoxing	Jiangsu Province	Xuzhou	Move out	20230102	0.0022
Shaoxing	Zhejiang Province	Zhoushan	Move out	20230102	0.0022
Shaoxing	Jiangsu Province	Yancheng	Move out	20230102	0.0015
Shaoxing	Jiangsu Province	Suzhou	Move out	20230102	0.0013
Shaoxing	Jiangsu Province	Huai'an	Move out	20230102	0.0011
Taizhou(ZJ)	Zhejiang Province	Ningbo	Move out	20230102	0.0923
Taizhou(ZJ)	Zhejiang Province	Wenzhou	Move out	20230102	0.0831
Taizhou(ZJ)	Zhejiang Province	Hangzhou	Move out	20230102	0.068
Taizhou(ZJ)	Zhejiang Province	Jinhua	Move out	20230102	0.0394
Taizhou(ZJ)	Shanghai	Shanghai	Move out	20230102	0.0231
Taizhou(ZJ)	Zhejiang Province	Shaoxing	Move out	20230102	0.0193
Taizhou(ZJ)	Zhejiang Province	Jiaxin	Move out	20230102	0.0097
Taizhou(ZJ)	Zhejiang Province	Lishui	Move out	20230102	0.0093
Taizhou(ZJ)	Jiangsu Province	Suzhou	Move out	20230102	0.0081
Taizhou(ZJ)	Zhejiang Province	Quzhou	Move out	20230102	0.0069
Taizhou(ZJ)	Zhejiang Province	Huzhou	Move out	20230102	0.0062
Taizhou(ZJ)	Zhejiang Province	Zhoushan	Move out	20230102	0.005
Taizhou(ZJ)	Jiangsu Province	Wuxi	Move out	20230102	0.0046
Taizhou(ZJ)	Jiangsu Province	Nanjing	Move out	20230102	0.0039
Taizhou(ZJ)	Jiangsu Province	Nantong	Move out	20230102	0.0027
Taizhou(ZJ)	Jiangsu Province	Xuzhou	Move out	20230102	0.0023
Taizhou(ZJ)	Jiangsu Province	Changzhou	Move out	20230102	0.0022
Taizhou(ZJ)	Jiangsu Province	Yancheng	Move out	20230102	0.0021
Taizhou(ZJ)	Jiangsu Province	Lianyungang	Move out	20230102	0.0014
Wenzhou	Zhejiang Province	Taizhou(ZJ)	Move out	20230102	0.0433
Wenzhou	Zhejiang Province	Lishui	Move out	20230102	0.0389
Wenzhou	Zhejiang Province	Hangzhou	Move out	20230102	0.0351
Wenzhou	Zhejiang Province	Jinhua	Move out	20230102	0.0224
Wenzhou	Zhejiang Province	Ningbo	Move out	20230102	0.0152
Wenzhou	Shanghai	Shanghai	Move out	20230102	0.0127
Wenzhou	Zhejiang Province	Quzhou	Move out	20230102	0.0099
Wenzhou	Zhejiang Province	Shaoxing	Move out	20230102	0.0071
Wenzhou	Zhejiang Province	Jiaxin	Move out	20230102	0.0056
Wenzhou	Jiangsu Province	Suzhou	Move out	20230102	0.0048
Wenzhou	Zhejiang Province	Huzhou	Move out	20230102	0.0027
Wenzhou	Jiangsu Province	Nanjing	Move out	20230102	0.0025
Wenzhou	Jiangsu Province	Wuxi	Move out	20230102	0.0023
Wenzhou	Jiangsu Province	Xuzhou	Move out	20230102	0.0021
Wenzhou	Jiangsu Province	Nantong	Move out	20230102	0.0019
Wenzhou	Zhejiang Province	Zhoushan	Move out	20230102	0.0015
Wenzhou	Jiangsu Province	Changzhou	Move out	20230102	0.0015
Zhoushan	Zhejiang Province	Ningbo	Move out	20230102	0.2508
Zhoushan	Shanghai	Shanghai	Move out	20230102	0.1771
Zhoushan	Zhejiang Province	Hangzhou	Move out	20230102	0.0667
Zhoushan	Jiangsu Province	Suzhou	Move out	20230102	0.0271
Zhoushan	Zhejiang Province	Taizhou(ZJ)	Move out	20230102	0.0251
Zhoushan	Zhejiang Province	Jiaxin	Move out	20230102	0.0237
Zhoushan	Zhejiang Province	Shaoxing	Move out	20230102	0.0143
Zhoushan	Zhejiang Province	Wenzhou	Move out	20230102	0.0133
Zhoushan	Zhejiang Province	Jinhua	Move out	20230102	0.0112
Zhoushan	Jiangsu Province	Nanjing	Move out	20230102	0.0106
Zhoushan	Jiangsu Province	Nantong	Move out	20230102	0.009
Zhoushan	Jiangsu Province	Wuxi	Move out	20230102	0.0081
Zhoushan	Jiangsu Province	Xuzhou	Move out	20230102	0.0057
Zhoushan	Zhejiang Province	Huzhou	Move out	20230102	0.0053
Zhoushan	Jiangsu Province	Taizhou(JS)	Move out	20230102	0.005
Zhoushan	Jiangsu Province	Changzhou	Move out	20230102	0.0037
Zhoushan	Jiangsu Province	Yancheng	Move out	20230102	0.0037
Zhoushan	Jiangsu Province	Lianyungang	Move out	20230102	0.0037
Zhoushan	Jiangsu Province	Zhoushan	Move out	20230102	0.0033
Zhoushan	Jiangsu Province	Yangzhou	Move out	20230102	0.0027
Zhoushan	Zhejiang Province	Quzhou	Move out	20230102	0.0019
Zhoushan	Jiangsu Province	Huai'an	Move out	20230102	0.0017
Zhoushan	Zhejiang Province	Lishui	Move out	20230102	0.0017
Shanghai	Jiangsu Province	Suzhou	Move out	20230103	0.1881
Shanghai	Zhejiang Province	Jiaxin	Move out	20230103	0.0518
Shanghai	Zhejiang Province	Hangzhou	Move out	20230103	0.042
Shanghai	Jiangsu Province	Nantong	Move out	20230103	0.0407
Shanghai	Jiangsu Province	Wuxi	Move out	20230103	0.026
Shanghai	Jiangsu Province	Nanjing	Move out	20230103	0.0203
Shanghai	Zhejiang Province	Ningbo	Move out	20230103	0.0194
Shanghai	Jiangsu Province	Yancheng	Move out	20230103	0.0161
Shanghai	Jiangsu Province	Changzhou	Move out	20230103	0.0147
Shanghai	Zhejiang Province	Zhoushan	Move out	20230103	0.0121
Shanghai	Zhejiang Province	Huzhou	Move out	20230103	0.0117
Shanghai	Jiangsu Province	Taizhou(JS)	Move out	20230103	0.0109
Shanghai	Zhejiang Province	Shaoxing	Move out	20230103	0.0101
Shanghai	Jiangsu Province	Yangzhou	Move out	20230103	0.0089
Shanghai	Jiangsu Province	Xuzhou	Move out	20230103	0.008
Shanghai	Zhejiang Province	Jinhua	Move out	20230103	0.0073
Shanghai	Zhejiang Province	Wenzhou	Move out	20230103	0.0067
Shanghai	Jiangsu Province	Huai'an	Move out	20230103	0.006
Shanghai	Jiangsu Province	Suzhou	Move out	20230103	0.006
Shanghai	Jiangsu Province	Zhoushan	Move out	20230103	0.0057
Shanghai	Zhejiang Province	Taizhou(ZJ)	Move out	20230103	0.0055
Shanghai	Jiangsu Province	Lianyungang	Move out	20230103	0.0041
Shanghai	Zhejiang Province	Quzhou	Move out	20230103	0.0019
Nanjing	Jiangsu Province	Zhoushan	Move out	20230103	0.1167
Nanjing	Shanghai	Shanghai	Move out	20230103	0.0533
Nanjing	Jiangsu Province	Suzhou	Move out	20230103	0.0442
Nanjing	Jiangsu Province	Yangzhou	Move out	20230103	0.0417
Nanjing	Jiangsu Province	Huai'an	Move out	20230103	0.0367
Nanjing	Jiangsu Province	Changzhou	Move out	20230103	0.0361
Nanjing	Jiangsu Province	Wuxi	Move out	20230103	0.0297
Nanjing	Jiangsu Province	Xuzhou	Move out	20230103	0.0285
Nanjing	Jiangsu Province	Suzhou	Move out	20230103	0.0266
Nanjing	Jiangsu Province	Yancheng	Move out	20230103	0.0221
Nanjing	Jiangsu Province	Taizhou(JS)	Move out	20230103	0.0211
Nanjing	Zhejiang Province	Hangzhou	Move out	20230103	0.0208
Nanjing	Jiangsu Province	Nantong	Move out	20230103	0.0207
Nanjing	Jiangsu Province	Lianyungang	Move out	20230103	0.014
Nanjing	Zhejiang Province	Ningbo	Move out	20230103	0.0052
Nanjing	Zhejiang Province	Huzhou	Move out	20230103	0.0044
Nanjing	Zhejiang Province	Jiaxin	Move out	20230103	0.0043
Nanjing	Zhejiang Province	Jinhua	Move out	20230103	0.0031
Nanjing	Zhejiang Province	Wenzhou	Move out	20230103	0.0024
Nanjing	Zhejiang Province	Shaoxing	Move out	20230103	0.0023
Nanjing	Zhejiang Province	Taizhou(ZJ)	Move out	20230103	0.0016
Nanjing	Zhejiang Province	Zhoushan	Move out	20230103	0.0008
Changzhou	Jiangsu Province	Wuxi	Move out	20230103	0.2355
Changzhou	Jiangsu Province	Zhoushan	Move out	20230103	0.1094
Changzhou	Jiangsu Province	Nanjing	Move out	20230103	0.0752
Changzhou	Jiangsu Province	Suzhou	Move out	20230103	0.071
Changzhou	Shanghai	Shanghai	Move out	20230103	0.0645
Changzhou	Jiangsu Province	Taizhou(JS)	Move out	20230103	0.0245
Changzhou	Jiangsu Province	Nantong	Move out	20230103	0.0179
Changzhou	Jiangsu Province	Yangzhou	Move out	20230103	0.0165
Changzhou	Jiangsu Province	Yancheng	Move out	20230103	0.0163
Changzhou	Jiangsu Province	Xuzhou	Move out	20230103	0.0154
Changzhou	Zhejiang Province	Hangzhou	Move out	20230103	0.014
Changzhou	Jiangsu Province	Huai'an	Move out	20230103	0.013
Changzhou	Jiangsu Province	Suzhou	Move out	20230103	0.0129
Changzhou	Zhejiang Province	Huzhou	Move out	20230103	0.0096
Changzhou	Jiangsu Province	Lianyungang	Move out	20230103	0.009
Changzhou	Zhejiang Province	Jiaxin	Move out	20230103	0.0082
Changzhou	Zhejiang Province	Ningbo	Move out	20230103	0.0059
Changzhou	Zhejiang Province	Jinhua	Move out	20230103	0.004
Changzhou	Zhejiang Province	Shaoxing	Move out	20230103	0.003
Changzhou	Zhejiang Province	Wenzhou	Move out	20230103	0.0027
Changzhou	Zhejiang Province	Taizhou(ZJ)	Move out	20230103	0.0025
Changzhou	Zhejiang Province	Quzhou	Move out	20230103	0.001
Huai'an	Jiangsu Province	Nanjing	Move out	20230103	0.1863
Huai'an	Jiangsu Province	Suzhou	Move out	20230103	0.1398
Huai'an	Jiangsu Province	Suzhou	Move out	20230103	0.0696
Huai'an	Jiangsu Province	Yancheng	Move out	20230103	0.0675
Huai'an	Jiangsu Province	Yangzhou	Move out	20230103	0.0668
Huai'an	Jiangsu Province	Lianyungang	Move out	20230103	0.0633
Huai'an	Shanghai	Shanghai	Move out	20230103	0.0509
Huai'an	Jiangsu Province	Wuxi	Move out	20230103	0.038
Huai'an	Jiangsu Province	Xuzhou	Move out	20230103	0.0337
Huai'an	Jiangsu Province	Changzhou	Move out	20230103	0.024
Huai'an	Jiangsu Province	Zhoushan	Move out	20230103	0.0202
Huai'an	Jiangsu Province	Nantong	Move out	20230103	0.0175
Huai'an	Jiangsu Province	Taizhou(JS)	Move out	20230103	0.0171
Huai'an	Zhejiang Province	Hangzhou	Move out	20230103	0.0084
Huai'an	Zhejiang Province	Jiaxin	Move out	20230103	0.0037
Huai'an	Zhejiang Province	Ningbo	Move out	20230103	0.0031
Huai'an	Zhejiang Province	Huzhou	Move out	20230103	0.0025
Huai'an	Zhejiang Province	Jinhua	Move out	20230103	0.0019
Huai'an	Zhejiang Province	Shaoxing	Move out	20230103	0.0012
Huai'an	Zhejiang Province	Wenzhou	Move out	20230103	0.001
Huai'an	Zhejiang Province	Taizhou(ZJ)	Move out	20230103	0.001
Huai'an	Zhejiang Province	Quzhou	Move out	20230103	0.0006
Lianyungang	Jiangsu Province	Yancheng	Move out	20230103	0.1039
Lianyungang	Jiangsu Province	Suzhou	Move out	20230103	0.0823
Lianyungang	Jiangsu Province	Nanjing	Move out	20230103	0.0766
Lianyungang	Jiangsu Province	Huai'an	Move out	20230103	0.0762
Lianyungang	Jiangsu Province	Xuzhou	Move out	20230103	0.0703
Lianyungang	Jiangsu Province	Suzhou	Move out	20230103	0.0507
Lianyungang	Shanghai	Shanghai	Move out	20230103	0.0314
Lianyungang	Jiangsu Province	Wuxi	Move out	20230103	0.0227
Lianyungang	Jiangsu Province	Nantong	Move out	20230103	0.0204
Lianyungang	Jiangsu Province	Changzhou	Move out	20230103	0.0186
Lianyungang	Jiangsu Province	Yangzhou	Move out	20230103	0.0183
Lianyungang	Jiangsu Province	Taizhou(JS)	Move out	20230103	0.0119
Lianyungang	Zhejiang Province	Hangzhou	Move out	20230103	0.009
Lianyungang	Jiangsu Province	Zhoushan	Move out	20230103	0.0087
Lianyungang	Zhejiang Province	Ningbo	Move out	20230103	0.0068
Lianyungang	Zhejiang Province	Jiaxin	Move out	20230103	0.0024
Lianyungang	Zhejiang Province	Jinhua	Move out	20230103	0.0018
Lianyungang	Zhejiang Province	Huzhou	Move out	20230103	0.0018
Lianyungang	Zhejiang Province	Shaoxing	Move out	20230103	0.0015
Lianyungang	Zhejiang Province	Wenzhou	Move out	20230103	0.0012
Lianyungang	Zhejiang Province	Zhoushan	Move out	20230103	0.0009
Lianyungang	Zhejiang Province	Taizhou(ZJ)	Move out	20230103	0.0009
Nantong	Shanghai	Shanghai	Move out	20230103	0.2077
Nantong	Jiangsu Province	Suzhou	Move out	20230103	0.1395
Nantong	Jiangsu Province	Taizhou(JS)	Move out	20230103	0.0685
Nantong	Jiangsu Province	Yancheng	Move out	20230103	0.0684
Nantong	Jiangsu Province	Nanjing	Move out	20230103	0.0564
Nantong	Jiangsu Province	Wuxi	Move out	20230103	0.0467
Nantong	Jiangsu Province	Changzhou	Move out	20230103	0.0213
Nantong	Jiangsu Province	Yangzhou	Move out	20230103	0.0177
Nantong	Jiangsu Province	Xuzhou	Move out	20230103	0.0144
Nantong	Zhejiang Province	Hangzhou	Move out	20230103	0.0142
Nantong	Jiangsu Province	Huai'an	Move out	20230103	0.0115
Nantong	Jiangsu Province	Lianyungang	Move out	20230103	0.0104
Nantong	Zhejiang Province	Jiaxin	Move out	20230103	0.01
Nantong	Jiangsu Province	Zhoushan	Move out	20230103	0.0094
Nantong	Jiangsu Province	Suzhou	Move out	20230103	0.0089
Nantong	Zhejiang Province	Ningbo	Move out	20230103	0.0068
Nantong	Zhejiang Province	Huzhou	Move out	20230103	0.0048
Nantong	Zhejiang Province	Jinhua	Move out	20230103	0.0047
Nantong	Zhejiang Province	Shaoxing	Move out	20230103	0.0042
Nantong	Zhejiang Province	Wenzhou	Move out	20230103	0.0039
Nantong	Zhejiang Province	Taizhou(ZJ)	Move out	20230103	0.0033
Nantong	Zhejiang Province	Zhoushan	Move out	20230103	0.0019
Nantong	Zhejiang Province	Quzhou	Move out	20230103	0.0009
Suzhou	Shanghai	Shanghai	Move out	20230103	0.2976
Suzhou	Jiangsu Province	Wuxi	Move out	20230103	0.1008
Suzhou	Jiangsu Province	Nantong	Move out	20230103	0.0359
Suzhou	Zhejiang Province	Jiaxin	Move out	20230103	0.0331
Suzhou	Jiangsu Province	Changzhou	Move out	20230103	0.0253
Suzhou	Jiangsu Province	Yancheng	Move out	20230103	0.0247
Suzhou	Jiangsu Province	Nanjing	Move out	20230103	0.0234
Suzhou	Zhejiang Province	Huzhou	Move out	20230103	0.0229
Suzhou	Zhejiang Province	Hangzhou	Move out	20230103	0.0198
Suzhou	Jiangsu Province	Taizhou(JS)	Move out	20230103	0.0163
Suzhou	Jiangsu Province	Xuzhou	Move out	20230103	0.0128
Suzhou	Jiangsu Province	Huai'an	Move out	20230103	0.0112
Suzhou	Jiangsu Province	Suzhou	Move out	20230103	0.0112
Suzhou	Zhejiang Province	Ningbo	Move out	20230103	0.0109
Suzhou	Jiangsu Province	Yangzhou	Move out	20230103	0.0094
Suzhou	Jiangsu Province	Zhoushan	Move out	20230103	0.0091
Suzhou	Jiangsu Province	Lianyungang	Move out	20230103	0.0086
Suzhou	Zhejiang Province	Shaoxing	Move out	20230103	0.0058
Suzhou	Zhejiang Province	Jinhua	Move out	20230103	0.0043
Suzhou	Zhejiang Province	Wenzhou	Move out	20230103	0.0034
Suzhou	Zhejiang Province	Taizhou(ZJ)	Move out	20230103	0.0027
Suzhou	Zhejiang Province	Quzhou	Move out	20230103	0.0011
Suzhou	Zhejiang Province	Zhoushan	Move out	20230103	0.0011
Suzhou	Jiangsu Province	Xuzhou	Move out	20230103	0.1699
Suzhou	Jiangsu Province	Huai'an	Move out	20230103	0.1465
Suzhou	Jiangsu Province	Nanjing	Move out	20230103	0.1287
Suzhou	Jiangsu Province	Lianyungang	Move out	20230103	0.0704
Suzhou	Jiangsu Province	Suzhou	Move out	20230103	0.0567
Suzhou	Shanghai	Shanghai	Move out	20230103	0.0447
Suzhou	Jiangsu Province	Wuxi	Move out	20230103	0.0329
Suzhou	Jiangsu Province	Yancheng	Move out	20230103	0.0254
Suzhou	Jiangsu Province	Changzhou	Move out	20230103	0.0225
Suzhou	Jiangsu Province	Yangzhou	Move out	20230103	0.021
Suzhou	Jiangsu Province	Nantong	Move out	20230103	0.0128
Suzhou	Jiangsu Province	Zhoushan	Move out	20230103	0.012
Suzhou	Jiangsu Province	Taizhou(JS)	Move out	20230103	0.0109
Suzhou	Zhejiang Province	Hangzhou	Move out	20230103	0.0101
Suzhou	Zhejiang Province	Jiaxin	Move out	20230103	0.0041
Suzhou	Zhejiang Province	Huzhou	Move out	20230103	0.0038
Suzhou	Zhejiang Province	Ningbo	Move out	20230103	0.0035
Suzhou	Zhejiang Province	Wenzhou	Move out	20230103	0.0022
Suzhou	Zhejiang Province	Jinhua	Move out	20230103	0.0018
Suzhou	Zhejiang Province	Shaoxing	Move out	20230103	0.0018
Suzhou	Zhejiang Province	Taizhou(ZJ)	Move out	20230103	0.001
Taizhou(JS)	Jiangsu Province	Yangzhou	Move out	20230103	0.1273
Taizhou(JS)	Jiangsu Province	Wuxi	Move out	20230103	0.1052
Taizhou(JS)	Jiangsu Province	Yancheng	Move out	20230103	0.101
Taizhou(JS)	Jiangsu Province	Suzhou	Move out	20230103	0.0983
Taizhou(JS)	Jiangsu Province	Nantong	Move out	20230103	0.0883
Taizhou(JS)	Shanghai	Shanghai	Move out	20230103	0.088
Taizhou(JS)	Jiangsu Province	Nanjing	Move out	20230103	0.0851
Taizhou(JS)	Jiangsu Province	Changzhou	Move out	20230103	0.0528
Taizhou(JS)	Jiangsu Province	Zhoushan	Move out	20230103	0.0243
Taizhou(JS)	Jiangsu Province	Huai'an	Move out	20230103	0.0121
Taizhou(JS)	Zhejiang Province	Hangzhou	Move out	20230103	0.0117
Taizhou(JS)	Jiangsu Province	Xuzhou	Move out	20230103	0.0093
Taizhou(JS)	Zhejiang Province	Jiaxin	Move out	20230103	0.0073
Taizhou(JS)	Jiangsu Province	Suzhou	Move out	20230103	0.0073
Taizhou(JS)	Jiangsu Province	Lianyungang	Move out	20230103	0.0066
Taizhou(JS)	Zhejiang Province	Ningbo	Move out	20230103	0.0047
Taizhou(JS)	Zhejiang Province	Huzhou	Move out	20230103	0.0044
Taizhou(JS)	Zhejiang Province	Shaoxing	Move out	20230103	0.0021
Taizhou(JS)	Zhejiang Province	Jinhua	Move out	20230103	0.002
Taizhou(JS)	Zhejiang Province	Wenzhou	Move out	20230103	0.002
Taizhou(JS)	Zhejiang Province	Taizhou(ZJ)	Move out	20230103	0.0016
Taizhou(JS)	Zhejiang Province	Zhoushan	Move out	20230103	0.0013
Taizhou(JS)	Zhejiang Province	Quzhou	Move out	20230103	0.0006
Wuxi	Jiangsu Province	Suzhou	Move out	20230103	0.2139
Wuxi	Jiangsu Province	Changzhou	Move out	20230103	0.1735
Wuxi	Shanghai	Shanghai	Move out	20230103	0.0748
Wuxi	Jiangsu Province	Taizhou(JS)	Move out	20230103	0.0376
Wuxi	Jiangsu Province	Nanjing	Move out	20230103	0.0373
Wuxi	Jiangsu Province	Yancheng	Move out	20230103	0.0263
Wuxi	Jiangsu Province	Nantong	Move out	20230103	0.0257
Wuxi	Jiangsu Province	Zhoushan	Move out	20230103	0.0155
Wuxi	Zhejiang Province	Hangzhou	Move out	20230103	0.0151
Wuxi	Jiangsu Province	Huai'an	Move out	20230103	0.0129
Wuxi	Jiangsu Province	Yangzhou	Move out	20230103	0.0125
Wuxi	Jiangsu Province	Suzhou	Move out	20230103	0.0112
Wuxi	Jiangsu Province	Xuzhou	Move out	20230103	0.0108
Wuxi	Zhejiang Province	Huzhou	Move out	20230103	0.0106
Wuxi	Zhejiang Province	Jiaxin	Move out	20230103	0.01
Wuxi	Jiangsu Province	Lianyungang	Move out	20230103	0.0087
Wuxi	Zhejiang Province	Ningbo	Move out	20230103	0.0067
Wuxi	Zhejiang Province	Shaoxing	Move out	20230103	0.0043
Wuxi	Zhejiang Province	Jinhua	Move out	20230103	0.0033
Wuxi	Zhejiang Province	Taizhou(ZJ)	Move out	20230103	0.0028
Wuxi	Zhejiang Province	Wenzhou	Move out	20230103	0.0025
Wuxi	Zhejiang Province	Quzhou	Move out	20230103	0.0011
Xuzhou	Jiangsu Province	Suzhou	Move out	20230103	0.1203
Xuzhou	Jiangsu Province	Nanjing	Move out	20230103	0.0738
Xuzhou	Jiangsu Province	Suzhou	Move out	20230103	0.0389
Xuzhou	Jiangsu Province	Lianyungang	Move out	20230103	0.0345
Xuzhou	Shanghai	Shanghai	Move out	20230103	0.031
Xuzhou	Jiangsu Province	Huai'an	Move out	20230103	0.0205
Xuzhou	Jiangsu Province	Wuxi	Move out	20230103	0.0159
Xuzhou	Jiangsu Province	Changzhou	Move out	20230103	0.0155
Xuzhou	Jiangsu Province	Yancheng	Move out	20230103	0.0144
Xuzhou	Jiangsu Province	Yangzhou	Move out	20230103	0.0113
Xuzhou	Jiangsu Province	Nantong	Move out	20230103	0.0103
Xuzhou	Zhejiang Province	Hangzhou	Move out	20230103	0.0083
Xuzhou	Jiangsu Province	Zhoushan	Move out	20230103	0.007
Xuzhou	Jiangsu Province	Taizhou(JS)	Move out	20230103	0.0069
Xuzhou	Zhejiang Province	Ningbo	Move out	20230103	0.0035
Xuzhou	Zhejiang Province	Jiaxin	Move out	20230103	0.0027
Xuzhou	Zhejiang Province	Jinhua	Move out	20230103	0.0023
Xuzhou	Zhejiang Province	Wenzhou	Move out	20230103	0.002
Xuzhou	Zhejiang Province	Huzhou	Move out	20230103	0.0019
Xuzhou	Zhejiang Province	Shaoxing	Move out	20230103	0.0014
Xuzhou	Zhejiang Province	Taizhou(ZJ)	Move out	20230103	0.0012
Xuzhou	Zhejiang Province	Zhoushan	Move out	20230103	0.0012
Yancheng	Jiangsu Province	Taizhou(JS)	Move out	20230103	0.1206
Yancheng	Jiangsu Province	Suzhou	Move out	20230103	0.1144
Yancheng	Shanghai	Shanghai	Move out	20230103	0.1007
Yancheng	Jiangsu Province	Nantong	Move out	20230103	0.0947
Yancheng	Jiangsu Province	Nanjing	Move out	20230103	0.0805
Yancheng	Jiangsu Province	Lianyungang	Move out	20230103	0.0678
Yancheng	Jiangsu Province	Wuxi	Move out	20230103	0.0642
Yancheng	Jiangsu Province	Huai'an	Move out	20230103	0.0521
Yancheng	Jiangsu Province	Changzhou	Move out	20230103	0.0289
Yancheng	Jiangsu Province	Yangzhou	Move out	20230103	0.028
Yancheng	Jiangsu Province	Xuzhou	Move out	20230103	0.0184
Yancheng	Jiangsu Province	Suzhou	Move out	20230103	0.0172
Yancheng	Jiangsu Province	Zhoushan	Move out	20230103	0.0116
Yancheng	Zhejiang Province	Hangzhou	Move out	20230103	0.0085
Yancheng	Zhejiang Province	Jiaxin	Move out	20230103	0.0078
Yancheng	Zhejiang Province	Ningbo	Move out	20230103	0.0054
Yancheng	Zhejiang Province	Huzhou	Move out	20230103	0.0035
Yancheng	Zhejiang Province	Taizhou(ZJ)	Move out	20230103	0.0035
Yancheng	Zhejiang Province	Jinhua	Move out	20230103	0.0023
Yancheng	Zhejiang Province	Wenzhou	Move out	20230103	0.0022
Yancheng	Zhejiang Province	Shaoxing	Move out	20230103	0.0017
Yancheng	Zhejiang Province	Zhoushan	Move out	20230103	0.001
Yancheng	Zhejiang Province	Quzhou	Move out	20230103	0.0006
Yangzhou	Jiangsu Province	Nanjing	Move out	20230103	0.1782
Yangzhou	Jiangsu Province	Taizhou(JS)	Move out	20230103	0.152
Yangzhou	Shanghai	Shanghai	Move out	20230103	0.0668
Yangzhou	Jiangsu Province	Huai'an	Move out	20230103	0.0601
Yangzhou	Jiangsu Province	Zhoushan	Move out	20230103	0.0579
Yangzhou	Jiangsu Province	Suzhou	Move out	20230103	0.0559
Yangzhou	Jiangsu Province	Wuxi	Move out	20230103	0.035
Yangzhou	Jiangsu Province	Changzhou	Move out	20230103	0.0333
Yangzhou	Jiangsu Province	Yancheng	Move out	20230103	0.0303
Yangzhou	Jiangsu Province	Nantong	Move out	20230103	0.029
Yangzhou	Jiangsu Province	Xuzhou	Move out	20230103	0.0193
Yangzhou	Jiangsu Province	Suzhou	Move out	20230103	0.0191
Yangzhou	Jiangsu Province	Lianyungang	Move out	20230103	0.0154
Yangzhou	Zhejiang Province	Hangzhou	Move out	20230103	0.0097
Yangzhou	Zhejiang Province	Ningbo	Move out	20230103	0.0045
Yangzhou	Zhejiang Province	Jiaxin	Move out	20230103	0.0043
Yangzhou	Zhejiang Province	Huzhou	Move out	20230103	0.0032
Yangzhou	Zhejiang Province	Jinhua	Move out	20230103	0.0024
Yangzhou	Zhejiang Province	Taizhou(ZJ)	Move out	20230103	0.0018
Yangzhou	Zhejiang Province	Wenzhou	Move out	20230103	0.0016
Yangzhou	Zhejiang Province	Shaoxing	Move out	20230103	0.0013
Yangzhou	Zhejiang Province	Zhoushan	Move out	20230103	0.0007
Zhoushan	Jiangsu Province	Nanjing	Move out	20230103	0.4189
Zhoushan	Jiangsu Province	Changzhou	Move out	20230103	0.1717
Zhoushan	Jiangsu Province	Suzhou	Move out	20230103	0.0412
Zhoushan	Jiangsu Province	Yangzhou	Move out	20230103	0.0405
Zhoushan	Shanghai	Shanghai	Move out	20230103	0.0345
Zhoushan	Jiangsu Province	Wuxi	Move out	20230103	0.0326
Zhoushan	Jiangsu Province	Taizhou(JS)	Move out	20230103	0.0222
Zhoushan	Jiangsu Province	Huai'an	Move out	20230103	0.0162
Zhoushan	Jiangsu Province	Nantong	Move out	20230103	0.0103
Zhoushan	Jiangsu Province	Suzhou	Move out	20230103	0.0099
Zhoushan	Jiangsu Province	Yancheng	Move out	20230103	0.0093
Zhoushan	Jiangsu Province	Xuzhou	Move out	20230103	0.008
Zhoushan	Zhejiang Province	Hangzhou	Move out	20230103	0.0074
Zhoushan	Jiangsu Province	Lianyungang	Move out	20230103	0.0047
Zhoushan	Zhejiang Province	Jiaxin	Move out	20230103	0.0033
Zhoushan	Zhejiang Province	Ningbo	Move out	20230103	0.0033
Zhoushan	Zhejiang Province	Huzhou	Move out	20230103	0.0031
Zhoushan	Zhejiang Province	Jinhua	Move out	20230103	0.002
Zhoushan	Zhejiang Province	Taizhou(ZJ)	Move out	20230103	0.0016
Zhoushan	Zhejiang Province	Shaoxing	Move out	20230103	0.0014
Zhoushan	Zhejiang Province	Wenzhou	Move out	20230103	0.0014
Zhoushan	Zhejiang Province	Zhoushan	Move out	20230103	0.0008
Hangzhou	Zhejiang Province	Jiaxin	Move out	20230103	0.1272
Hangzhou	Zhejiang Province	Shaoxing	Move out	20230103	0.1052
Hangzhou	Zhejiang Province	Huzhou	Move out	20230103	0.0853
Hangzhou	Shanghai	Shanghai	Move out	20230103	0.0625
Hangzhou	Zhejiang Province	Jinhua	Move out	20230103	0.0489
Hangzhou	Zhejiang Province	Ningbo	Move out	20230103	0.0382
Hangzhou	Zhejiang Province	Wenzhou	Move out	20230103	0.0238
Hangzhou	Zhejiang Province	Quzhou	Move out	20230103	0.0218
Hangzhou	Jiangsu Province	Suzhou	Move out	20230103	0.0195
Hangzhou	Zhejiang Province	Taizhou(ZJ)	Move out	20230103	0.0189
Hangzhou	Zhejiang Province	Lishui	Move out	20230103	0.0109
Hangzhou	Jiangsu Province	Nanjing	Move out	20230103	0.0104
Hangzhou	Jiangsu Province	Wuxi	Move out	20230103	0.007
Hangzhou	Jiangsu Province	Changzhou	Move out	20230103	0.0051
Hangzhou	Jiangsu Province	Nantong	Move out	20230103	0.0046
Hangzhou	Zhejiang Province	Zhoushan	Move out	20230103	0.0044
Hangzhou	Jiangsu Province	Xuzhou	Move out	20230103	0.0031
Hangzhou	Jiangsu Province	Yancheng	Move out	20230103	0.0029
Hangzhou	Jiangsu Province	Suzhou	Move out	20230103	0.0023
Hangzhou	Jiangsu Province	Taizhou(JS)	Move out	20230103	0.0022
Hangzhou	Jiangsu Province	Yangzhou	Move out	20230103	0.0021
Hangzhou	Jiangsu Province	Huai'an	Move out	20230103	0.0016
Hangzhou	Jiangsu Province	Lianyungang	Move out	20230103	0.0016
Hangzhou	Jiangsu Province	Zhoushan	Move out	20230103	0.0016
Huzhou	Zhejiang Province	Hangzhou	Move out	20230103	0.281
Huzhou	Zhejiang Province	Jiaxin	Move out	20230103	0.081
Huzhou	Jiangsu Province	Suzhou	Move out	20230103	0.0762
Huzhou	Shanghai	Shanghai	Move out	20230103	0.0524
Huzhou	Jiangsu Province	Wuxi	Move out	20230103	0.017
Huzhou	Zhejiang Province	Ningbo	Move out	20230103	0.0149
Huzhou	Zhejiang Province	Shaoxing	Move out	20230103	0.0147
Huzhou	Zhejiang Province	Jinhua	Move out	20230103	0.012
Huzhou	Jiangsu Province	Nanjing	Move out	20230103	0.0106
Huzhou	Jiangsu Province	Changzhou	Move out	20230103	0.0101
Huzhou	Zhejiang Province	Wenzhou	Move out	20230103	0.0078
Huzhou	Zhejiang Province	Taizhou(ZJ)	Move out	20230103	0.0061
Huzhou	Jiangsu Province	Nantong	Move out	20230103	0.0043
Huzhou	Jiangsu Province	Taizhou(JS)	Move out	20230103	0.0041
Huzhou	Zhejiang Province	Quzhou	Move out	20230103	0.0037
Huzhou	Jiangsu Province	Yancheng	Move out	20230103	0.0031
Huzhou	Jiangsu Province	Xuzhou	Move out	20230103	0.003
Huzhou	Jiangsu Province	Zhoushan	Move out	20230103	0.0028
Huzhou	Jiangsu Province	Suzhou	Move out	20230103	0.0026
Huzhou	Jiangsu Province	Yangzhou	Move out	20230103	0.0025
Huzhou	Zhejiang Province	Lishui	Move out	20230103	0.0022
Huzhou	Jiangsu Province	Huai'an	Move out	20230103	0.0022
Huzhou	Jiangsu Province	Lianyungang	Move out	20230103	0.0015
Huzhou	Zhejiang Province	Zhoushan	Move out	20230103	0.0012
Jiaxin	Zhejiang Province	Hangzhou	Move out	20230103	0.2842
Jiaxin	Shanghai	Shanghai	Move out	20230103	0.1238
Jiaxin	Jiangsu Province	Suzhou	Move out	20230103	0.0623
Jiaxin	Zhejiang Province	Huzhou	Move out	20230103	0.0443
Jiaxin	Zhejiang Province	Ningbo	Move out	20230103	0.0214
Jiaxin	Zhejiang Province	Shaoxing	Move out	20230103	0.0164
Jiaxin	Zhejiang Province	Jinhua	Move out	20230103	0.0118
Jiaxin	Zhejiang Province	Wenzhou	Move out	20230103	0.0089
Jiaxin	Jiangsu Province	Wuxi	Move out	20230103	0.0077
Jiaxin	Zhejiang Province	Taizhou(ZJ)	Move out	20230103	0.0066
Jiaxin	Jiangsu Province	Nantong	Move out	20230103	0.0052
Jiaxin	Jiangsu Province	Changzhou	Move out	20230103	0.0048
Jiaxin	Jiangsu Province	Nanjing	Move out	20230103	0.0046
Jiaxin	Jiangsu Province	Yancheng	Move out	20230103	0.0041
Jiaxin	Zhejiang Province	Quzhou	Move out	20230103	0.0041
Jiaxin	Jiangsu Province	Taizhou(JS)	Move out	20230103	0.0029
Jiaxin	Jiangsu Province	Xuzhou	Move out	20230103	0.0024
Jiaxin	Zhejiang Province	Zhoushan	Move out	20230103	0.0024
Jiaxin	Zhejiang Province	Lishui	Move out	20230103	0.002
Jiaxin	Jiangsu Province	Yangzhou	Move out	20230103	0.0019
Jiaxin	Jiangsu Province	Zhoushan	Move out	20230103	0.0016
Jiaxin	Jiangsu Province	Lianyungang	Move out	20230103	0.0016
Jiaxin	Jiangsu Province	Huai'an	Move out	20230103	0.0016
Jiaxin	Jiangsu Province	Suzhou	Move out	20230103	0.0015
Jinhua	Zhejiang Province	Hangzhou	Move out	20230103	0.1124
Jinhua	Zhejiang Province	Quzhou	Move out	20230103	0.036
Jinhua	Zhejiang Province	Shaoxing	Move out	20230103	0.0356
Jinhua	Zhejiang Province	Lishui	Move out	20230103	0.0314
Jinhua	Zhejiang Province	Wenzhou	Move out	20230103	0.0258
Jinhua	Zhejiang Province	Ningbo	Move out	20230103	0.0251
Jinhua	Shanghai	Shanghai	Move out	20230103	0.0197
Jinhua	Zhejiang Province	Taizhou(ZJ)	Move out	20230103	0.0186
Jinhua	Zhejiang Province	Jiaxin	Move out	20230103	0.0119
Jinhua	Jiangsu Province	Suzhou	Move out	20230103	0.0083
Jinhua	Zhejiang Province	Huzhou	Move out	20230103	0.0073
Jinhua	Jiangsu Province	Nanjing	Move out	20230103	0.0045
Jinhua	Jiangsu Province	Wuxi	Move out	20230103	0.0037
Jinhua	Jiangsu Province	Changzhou	Move out	20230103	0.0024
Jinhua	Jiangsu Province	Nantong	Move out	20230103	0.0022
Jinhua	Jiangsu Province	Xuzhou	Move out	20230103	0.0022
Jinhua	Jiangsu Province	Yancheng	Move out	20230103	0.0015
Jinhua	Zhejiang Province	Zhoushan	Move out	20230103	0.0014
Lishui	Zhejiang Province	Jinhua	Move out	20230103	0.1768
Lishui	Zhejiang Province	Wenzhou	Move out	20230103	0.1704
Lishui	Zhejiang Province	Hangzhou	Move out	20230103	0.1045
Lishui	Zhejiang Province	Quzhou	Move out	20230103	0.044
Lishui	Zhejiang Province	Ningbo	Move out	20230103	0.0258
Lishui	Zhejiang Province	Taizhou(ZJ)	Move out	20230103	0.0245
Lishui	Shanghai	Shanghai	Move out	20230103	0.0202
Lishui	Zhejiang Province	Shaoxing	Move out	20230103	0.0157
Lishui	Zhejiang Province	Jiaxin	Move out	20230103	0.0108
Lishui	Zhejiang Province	Huzhou	Move out	20230103	0.0067
Lishui	Jiangsu Province	Suzhou	Move out	20230103	0.0053
Lishui	Jiangsu Province	Wuxi	Move out	20230103	0.0031
Lishui	Jiangsu Province	Nanjing	Move out	20230103	0.003
Lishui	Jiangsu Province	Changzhou	Move out	20230103	0.002
Lishui	Jiangsu Province	Nantong	Move out	20230103	0.0017
Lishui	Zhejiang Province	Zhoushan	Move out	20230103	0.0017
Lishui	Jiangsu Province	Xuzhou	Move out	20230103	0.0016
Lishui	Jiangsu Province	Lianyungang	Move out	20230103	0.0011
Lishui	Jiangsu Province	Yancheng	Move out	20230103	0.0011
Lishui	Jiangsu Province	Zhoushan	Move out	20230103	0.0011
Ningbo	Zhejiang Province	Hangzhou	Move out	20230103	0.0802
Ningbo	Zhejiang Province	Shaoxing	Move out	20230103	0.0619
Ningbo	Zhejiang Province	Taizhou(ZJ)	Move out	20230103	0.0507
Ningbo	Shanghai	Shanghai	Move out	20230103	0.0438
Ningbo	Zhejiang Province	Jinhua	Move out	20230103	0.0429
Ningbo	Zhejiang Province	Zhoushan	Move out	20230103	0.0302
Ningbo	Zhejiang Province	Jiaxin	Move out	20230103	0.0238
Ningbo	Zhejiang Province	Wenzhou	Move out	20230103	0.0211
Ningbo	Jiangsu Province	Suzhou	Move out	20230103	0.0167
Ningbo	Zhejiang Province	Huzhou	Move out	20230103	0.0102
Ningbo	Zhejiang Province	Quzhou	Move out	20230103	0.0073
Ningbo	Jiangsu Province	Wuxi	Move out	20230103	0.0064
Ningbo	Jiangsu Province	Nanjing	Move out	20230103	0.0055
Ningbo	Zhejiang Province	Lishui	Move out	20230103	0.0052
Ningbo	Jiangsu Province	Lianyungang	Move out	20230103	0.0043
Ningbo	Jiangsu Province	Changzhou	Move out	20230103	0.0042
Ningbo	Jiangsu Province	Nantong	Move out	20230103	0.0042
Ningbo	Jiangsu Province	Xuzhou	Move out	20230103	0.0039
Ningbo	Jiangsu Province	Yancheng	Move out	20230103	0.0026
Ningbo	Jiangsu Province	Taizhou(JS)	Move out	20230103	0.0025
Ningbo	Jiangsu Province	Yangzhou	Move out	20230103	0.0018
Ningbo	Jiangsu Province	Suzhou	Move out	20230103	0.0018
Quzhou	Zhejiang Province	Hangzhou	Move out	20230103	0.2439
Quzhou	Zhejiang Province	Jinhua	Move out	20230103	0.1742
Quzhou	Zhejiang Province	Lishui	Move out	20230103	0.0378
Quzhou	Zhejiang Province	Ningbo	Move out	20230103	0.0276
Quzhou	Shanghai	Shanghai	Move out	20230103	0.0269
Quzhou	Zhejiang Province	Wenzhou	Move out	20230103	0.023
Quzhou	Zhejiang Province	Shaoxing	Move out	20230103	0.0213
Quzhou	Zhejiang Province	Jiaxin	Move out	20230103	0.016
Quzhou	Zhejiang Province	Taizhou(ZJ)	Move out	20230103	0.0136
Quzhou	Zhejiang Province	Huzhou	Move out	20230103	0.011
Quzhou	Jiangsu Province	Suzhou	Move out	20230103	0.0108
Quzhou	Jiangsu Province	Nanjing	Move out	20230103	0.0049
Quzhou	Jiangsu Province	Wuxi	Move out	20230103	0.004
Quzhou	Jiangsu Province	Changzhou	Move out	20230103	0.0035
Quzhou	Jiangsu Province	Nantong	Move out	20230103	0.0025
Quzhou	Jiangsu Province	Xuzhou	Move out	20230103	0.0017
Quzhou	Jiangsu Province	Zhoushan	Move out	20230103	0.0013
Quzhou	Jiangsu Province	Suzhou	Move out	20230103	0.0012
Quzhou	Zhejiang Province	Zhoushan	Move out	20230103	0.0012
Quzhou	Jiangsu Province	Yancheng	Move out	20230103	0.0012
Quzhou	Jiangsu Province	Yangzhou	Move out	20230103	0.001
Quzhou	Jiangsu Province	Huai'an	Move out	20230103	0.0009
Shaoxing	Zhejiang Province	Hangzhou	Move out	20230103	0.3498
Shaoxing	Zhejiang Province	Ningbo	Move out	20230103	0.091
Shaoxing	Zhejiang Province	Jinhua	Move out	20230103	0.054
Shaoxing	Shanghai	Shanghai	Move out	20230103	0.0393
Shaoxing	Zhejiang Province	Jiaxin	Move out	20230103	0.028
Shaoxing	Zhejiang Province	Taizhou(ZJ)	Move out	20230103	0.014
Shaoxing	Zhejiang Province	Huzhou	Move out	20230103	0.013
Shaoxing	Jiangsu Province	Suzhou	Move out	20230103	0.0127
Shaoxing	Zhejiang Province	Wenzhou	Move out	20230103	0.0122
Shaoxing	Zhejiang Province	Quzhou	Move out	20230103	0.0069
Shaoxing	Jiangsu Province	Wuxi	Move out	20230103	0.0049
Shaoxing	Zhejiang Province	Lishui	Move out	20230103	0.0047
Shaoxing	Jiangsu Province	Nanjing	Move out	20230103	0.0038
Shaoxing	Jiangsu Province	Changzhou	Move out	20230103	0.0033
Shaoxing	Jiangsu Province	Nantong	Move out	20230103	0.003
Shaoxing	Zhejiang Province	Zhoushan	Move out	20230103	0.0029
Shaoxing	Jiangsu Province	Xuzhou	Move out	20230103	0.0019
Shaoxing	Jiangsu Province	Yancheng	Move out	20230103	0.0018
Shaoxing	Jiangsu Province	Huai'an	Move out	20230103	0.0011
Shaoxing	Jiangsu Province	Suzhou	Move out	20230103	0.0011
Taizhou(ZJ)	Zhejiang Province	Ningbo	Move out	20230103	0.0839
Taizhou(ZJ)	Zhejiang Province	Wenzhou	Move out	20230103	0.0817
Taizhou(ZJ)	Zhejiang Province	Hangzhou	Move out	20230103	0.0701
Taizhou(ZJ)	Zhejiang Province	Jinhua	Move out	20230103	0.0424
Taizhou(ZJ)	Shanghai	Shanghai	Move out	20230103	0.0267
Taizhou(ZJ)	Zhejiang Province	Shaoxing	Move out	20230103	0.0179
Taizhou(ZJ)	Zhejiang Province	Jiaxin	Move out	20230103	0.0116
Taizhou(ZJ)	Zhejiang Province	Lishui	Move out	20230103	0.009
Taizhou(ZJ)	Jiangsu Province	Suzhou	Move out	20230103	0.0087
Taizhou(ZJ)	Zhejiang Province	Quzhou	Move out	20230103	0.0068
Taizhou(ZJ)	Zhejiang Province	Huzhou	Move out	20230103	0.0063
Taizhou(ZJ)	Zhejiang Province	Zhoushan	Move out	20230103	0.0054
Taizhou(ZJ)	Jiangsu Province	Wuxi	Move out	20230103	0.005
Taizhou(ZJ)	Jiangsu Province	Nanjing	Move out	20230103	0.0048
Taizhou(ZJ)	Jiangsu Province	Changzhou	Move out	20230103	0.003
Taizhou(ZJ)	Jiangsu Province	Yancheng	Move out	20230103	0.0028
Taizhou(ZJ)	Jiangsu Province	Nantong	Move out	20230103	0.0026
Taizhou(ZJ)	Jiangsu Province	Xuzhou	Move out	20230103	0.0022
Wenzhou	Zhejiang Province	Taizhou(ZJ)	Move out	20230103	0.0417
Wenzhou	Zhejiang Province	Hangzhou	Move out	20230103	0.0414
Wenzhou	Zhejiang Province	Lishui	Move out	20230103	0.0356
Wenzhou	Zhejiang Province	Jinhua	Move out	20230103	0.0268
Wenzhou	Zhejiang Province	Ningbo	Move out	20230103	0.0171
Wenzhou	Shanghai	Shanghai	Move out	20230103	0.0162
Wenzhou	Zhejiang Province	Quzhou	Move out	20230103	0.0092
Wenzhou	Zhejiang Province	Shaoxing	Move out	20230103	0.0078
Wenzhou	Zhejiang Province	Jiaxin	Move out	20230103	0.0065
Wenzhou	Jiangsu Province	Suzhou	Move out	20230103	0.0057
Wenzhou	Zhejiang Province	Huzhou	Move out	20230103	0.0037
Wenzhou	Jiangsu Province	Nanjing	Move out	20230103	0.0032
Wenzhou	Jiangsu Province	Wuxi	Move out	20230103	0.0032
Wenzhou	Jiangsu Province	Xuzhou	Move out	20230103	0.0022
Wenzhou	Jiangsu Province	Nantong	Move out	20230103	0.0022
Wenzhou	Zhejiang Province	Zhoushan	Move out	20230103	0.0021
Wenzhou	Jiangsu Province	Changzhou	Move out	20230103	0.0017
Zhoushan	Zhejiang Province	Ningbo	Move out	20230103	0.2566
Zhoushan	Shanghai	Shanghai	Move out	20230103	0.1666
Zhoushan	Zhejiang Province	Hangzhou	Move out	20230103	0.0584
Zhoushan	Jiangsu Province	Suzhou	Move out	20230103	0.0243
Zhoushan	Zhejiang Province	Jiaxin	Move out	20230103	0.0228
Zhoushan	Zhejiang Province	Taizhou(ZJ)	Move out	20230103	0.0204
Zhoushan	Jiangsu Province	Nanjing	Move out	20230103	0.0129
Zhoushan	Zhejiang Province	Jinhua	Move out	20230103	0.0127
Zhoushan	Zhejiang Province	Wenzhou	Move out	20230103	0.0125
Zhoushan	Zhejiang Province	Shaoxing	Move out	20230103	0.0114
Zhoushan	Jiangsu Province	Nantong	Move out	20230103	0.0095
Zhoushan	Jiangsu Province	Wuxi	Move out	20230103	0.0083
Zhoushan	Zhejiang Province	Huzhou	Move out	20230103	0.0067
Zhoushan	Jiangsu Province	Xuzhou	Move out	20230103	0.006
Zhoushan	Jiangsu Province	Taizhou(JS)	Move out	20230103	0.005
Zhoushan	Jiangsu Province	Zhoushan	Move out	20230103	0.0046
Zhoushan	Jiangsu Province	Yangzhou	Move out	20230103	0.0043
Zhoushan	Jiangsu Province	Changzhou	Move out	20230103	0.004
Zhoushan	Zhejiang Province	Quzhou	Move out	20230103	0.003
Zhoushan	Jiangsu Province	Lianyungang	Move out	20230103	0.0026
Zhoushan	Zhejiang Province	Lishui	Move out	20230103	0.0026
Zhoushan	Jiangsu Province	Yancheng	Move out	20230103	0.0025
Zhoushan	Jiangsu Province	Suzhou	Move out	20230103	0.0016
Zhoushan	Jiangsu Province	Huai'an	Move out	20230103	0.0016
Shanghai	Jiangsu Province	Suzhou	Move out	20230104	0.2048
Shanghai	Zhejiang Province	Jiaxin	Move out	20230104	0.047
Shanghai	Jiangsu Province	Nantong	Move out	20230104	0.0396
Shanghai	Zhejiang Province	Hangzhou	Move out	20230104	0.0354
Shanghai	Jiangsu Province	Wuxi	Move out	20230104	0.0242
Shanghai	Jiangsu Province	Nanjing	Move out	20230104	0.0187
Shanghai	Zhejiang Province	Ningbo	Move out	20230104	0.0181
Shanghai	Jiangsu Province	Yancheng	Move out	20230104	0.0171
Shanghai	Jiangsu Province	Changzhou	Move out	20230104	0.0131
Shanghai	Zhejiang Province	Huzhou	Move out	20230104	0.0111
Shanghai	Jiangsu Province	Taizhou(JS)	Move out	20230104	0.0109
Shanghai	Zhejiang Province	Zhoushan	Move out	20230104	0.0105
Shanghai	Zhejiang Province	Shaoxing	Move out	20230104	0.0104
Shanghai	Jiangsu Province	Yangzhou	Move out	20230104	0.0098
Shanghai	Jiangsu Province	Xuzhou	Move out	20230104	0.0083
Shanghai	Zhejiang Province	Jinhua	Move out	20230104	0.0075
Shanghai	Zhejiang Province	Wenzhou	Move out	20230104	0.0071
Shanghai	Jiangsu Province	Suzhou	Move out	20230104	0.0067
Shanghai	Jiangsu Province	Huai'an	Move out	20230104	0.0063
Shanghai	Zhejiang Province	Taizhou(ZJ)	Move out	20230104	0.0059
Shanghai	Jiangsu Province	Zhoushan	Move out	20230104	0.0055
Shanghai	Jiangsu Province	Lianyungang	Move out	20230104	0.0042
Shanghai	Zhejiang Province	Quzhou	Move out	20230104	0.002
Nanjing	Jiangsu Province	Zhoushan	Move out	20230104	0.1366
Nanjing	Jiangsu Province	Yangzhou	Move out	20230104	0.0414
Nanjing	Jiangsu Province	Huai'an	Move out	20230104	0.0398
Nanjing	Jiangsu Province	Suzhou	Move out	20230104	0.0363
Nanjing	Shanghai	Shanghai	Move out	20230104	0.0336
Nanjing	Jiangsu Province	Changzhou	Move out	20230104	0.033
Nanjing	Jiangsu Province	Xuzhou	Move out	20230104	0.03
Nanjing	Jiangsu Province	Suzhou	Move out	20230104	0.0297
Nanjing	Jiangsu Province	Wuxi	Move out	20230104	0.0263
Nanjing	Jiangsu Province	Yancheng	Move out	20230104	0.0246
Nanjing	Jiangsu Province	Nantong	Move out	20230104	0.0236
Nanjing	Jiangsu Province	Taizhou(JS)	Move out	20230104	0.0214
Nanjing	Zhejiang Province	Hangzhou	Move out	20230104	0.0144
Nanjing	Jiangsu Province	Lianyungang	Move out	20230104	0.0143
Nanjing	Zhejiang Province	Ningbo	Move out	20230104	0.0045
Nanjing	Zhejiang Province	Huzhou	Move out	20230104	0.0043
Nanjing	Zhejiang Province	Jiaxin	Move out	20230104	0.0038
Nanjing	Zhejiang Province	Jinhua	Move out	20230104	0.0029
Nanjing	Zhejiang Province	Wenzhou	Move out	20230104	0.0023
Nanjing	Zhejiang Province	Taizhou(ZJ)	Move out	20230104	0.0022
Nanjing	Zhejiang Province	Shaoxing	Move out	20230104	0.0022
Nanjing	Zhejiang Province	Zhoushan	Move out	20230104	0.001
Changzhou	Jiangsu Province	Wuxi	Move out	20230104	0.243
Changzhou	Jiangsu Province	Zhoushan	Move out	20230104	0.1134
Changzhou	Jiangsu Province	Suzhou	Move out	20230104	0.0607
Changzhou	Jiangsu Province	Nanjing	Move out	20230104	0.0602
Changzhou	Shanghai	Shanghai	Move out	20230104	0.0408
Changzhou	Jiangsu Province	Taizhou(JS)	Move out	20230104	0.024
Changzhou	Jiangsu Province	Nantong	Move out	20230104	0.0183
Changzhou	Jiangsu Province	Xuzhou	Move out	20230104	0.0178
Changzhou	Jiangsu Province	Yancheng	Move out	20230104	0.0173
Changzhou	Jiangsu Province	Yangzhou	Move out	20230104	0.0163
Changzhou	Jiangsu Province	Suzhou	Move out	20230104	0.0153
Changzhou	Jiangsu Province	Huai'an	Move out	20230104	0.0134
Changzhou	Zhejiang Province	Hangzhou	Move out	20230104	0.0119
Changzhou	Jiangsu Province	Lianyungang	Move out	20230104	0.011
Changzhou	Zhejiang Province	Huzhou	Move out	20230104	0.0092
Changzhou	Zhejiang Province	Jiaxin	Move out	20230104	0.0072
Changzhou	Zhejiang Province	Ningbo	Move out	20230104	0.0057
Changzhou	Zhejiang Province	Jinhua	Move out	20230104	0.0035
Changzhou	Zhejiang Province	Shaoxing	Move out	20230104	0.0031
Changzhou	Zhejiang Province	Wenzhou	Move out	20230104	0.0028
Changzhou	Zhejiang Province	Taizhou(ZJ)	Move out	20230104	0.0025
Changzhou	Zhejiang Province	Quzhou	Move out	20230104	0.0013
Changzhou	Zhejiang Province	Zhoushan	Move out	20230104	0.0009
Huai'an	Jiangsu Province	Suzhou	Move out	20230104	0.1565
Huai'an	Jiangsu Province	Nanjing	Move out	20230104	0.1515
Huai'an	Jiangsu Province	Yancheng	Move out	20230104	0.0775
Huai'an	Jiangsu Province	Yangzhou	Move out	20230104	0.0705
Huai'an	Jiangsu Province	Lianyungang	Move out	20230104	0.0664
Huai'an	Jiangsu Province	Suzhou	Move out	20230104	0.0592
Huai'an	Shanghai	Shanghai	Move out	20230104	0.0383
Huai'an	Jiangsu Province	Xuzhou	Move out	20230104	0.0341
Huai'an	Jiangsu Province	Wuxi	Move out	20230104	0.0331
Huai'an	Jiangsu Province	Changzhou	Move out	20230104	0.0234
Huai'an	Jiangsu Province	Zhoushan	Move out	20230104	0.0209
Huai'an	Jiangsu Province	Nantong	Move out	20230104	0.0172
Huai'an	Jiangsu Province	Taizhou(JS)	Move out	20230104	0.0161
Huai'an	Zhejiang Province	Hangzhou	Move out	20230104	0.0072
Huai'an	Zhejiang Province	Jiaxin	Move out	20230104	0.0044
Huai'an	Zhejiang Province	Ningbo	Move out	20230104	0.0038
Huai'an	Zhejiang Province	Huzhou	Move out	20230104	0.0025
Huai'an	Zhejiang Province	Jinhua	Move out	20230104	0.0022
Huai'an	Zhejiang Province	Shaoxing	Move out	20230104	0.0021
Huai'an	Zhejiang Province	Wenzhou	Move out	20230104	0.0018
Huai'an	Zhejiang Province	Taizhou(ZJ)	Move out	20230104	0.0012
Huai'an	Zhejiang Province	Zhoushan	Move out	20230104	0.0005
Lianyungang	Jiangsu Province	Yancheng	Move out	20230104	0.1059
Lianyungang	Jiangsu Province	Suzhou	Move out	20230104	0.0849
Lianyungang	Jiangsu Province	Huai'an	Move out	20230104	0.0817
Lianyungang	Jiangsu Province	Xuzhou	Move out	20230104	0.0664
Lianyungang	Jiangsu Province	Nanjing	Move out	20230104	0.0585
Lianyungang	Jiangsu Province	Suzhou	Move out	20230104	0.0444
Lianyungang	Shanghai	Shanghai	Move out	20230104	0.028
Lianyungang	Jiangsu Province	Wuxi	Move out	20230104	0.0218
Lianyungang	Jiangsu Province	Changzhou	Move out	20230104	0.021
Lianyungang	Jiangsu Province	Nantong	Move out	20230104	0.0199
Lianyungang	Jiangsu Province	Yangzhou	Move out	20230104	0.0178
Lianyungang	Jiangsu Province	Taizhou(JS)	Move out	20230104	0.0112
Lianyungang	Jiangsu Province	Zhoushan	Move out	20230104	0.0087
Lianyungang	Zhejiang Province	Hangzhou	Move out	20230104	0.0071
Lianyungang	Zhejiang Province	Ningbo	Move out	20230104	0.0063
Lianyungang	Zhejiang Province	Jiaxin	Move out	20230104	0.0045
Lianyungang	Zhejiang Province	Huzhou	Move out	20230104	0.0019
Lianyungang	Zhejiang Province	Jinhua	Move out	20230104	0.0019
Lianyungang	Zhejiang Province	Taizhou(ZJ)	Move out	20230104	0.0017
Lianyungang	Zhejiang Province	Wenzhou	Move out	20230104	0.0015
Lianyungang	Zhejiang Province	Shaoxing	Move out	20230104	0.0014
Lianyungang	Zhejiang Province	Zhoushan	Move out	20230104	0.0009
Nantong	Shanghai	Shanghai	Move out	20230104	0.1595
Nantong	Jiangsu Province	Suzhou	Move out	20230104	0.1185
Nantong	Jiangsu Province	Yancheng	Move out	20230104	0.0788
Nantong	Jiangsu Province	Taizhou(JS)	Move out	20230104	0.0733
Nantong	Jiangsu Province	Nanjing	Move out	20230104	0.0446
Nantong	Jiangsu Province	Wuxi	Move out	20230104	0.0415
Nantong	Jiangsu Province	Changzhou	Move out	20230104	0.0214
Nantong	Jiangsu Province	Yangzhou	Move out	20230104	0.0184
Nantong	Jiangsu Province	Xuzhou	Move out	20230104	0.0171
Nantong	Zhejiang Province	Hangzhou	Move out	20230104	0.014
Nantong	Jiangsu Province	Lianyungang	Move out	20230104	0.013
Nantong	Jiangsu Province	Huai'an	Move out	20230104	0.0121
Nantong	Jiangsu Province	Suzhou	Move out	20230104	0.0103
Nantong	Jiangsu Province	Zhoushan	Move out	20230104	0.0099
Nantong	Zhejiang Province	Jiaxin	Move out	20230104	0.0098
Nantong	Zhejiang Province	Ningbo	Move out	20230104	0.0081
Nantong	Zhejiang Province	Jinhua	Move out	20230104	0.0049
Nantong	Zhejiang Province	Wenzhou	Move out	20230104	0.0048
Nantong	Zhejiang Province	Shaoxing	Move out	20230104	0.0046
Nantong	Zhejiang Province	Huzhou	Move out	20230104	0.0043
Nantong	Zhejiang Province	Taizhou(ZJ)	Move out	20230104	0.0038
Nantong	Zhejiang Province	Zhoushan	Move out	20230104	0.0026
Nantong	Zhejiang Province	Quzhou	Move out	20230104	0.0013
Suzhou	Shanghai	Shanghai	Move out	20230104	0.2204
Suzhou	Jiangsu Province	Wuxi	Move out	20230104	0.1088
Suzhou	Jiangsu Province	Nantong	Move out	20230104	0.0373
Suzhou	Zhejiang Province	Jiaxin	Move out	20230104	0.0354
Suzhou	Jiangsu Province	Yancheng	Move out	20230104	0.0278
Suzhou	Jiangsu Province	Changzhou	Move out	20230104	0.0233
Suzhou	Zhejiang Province	Huzhou	Move out	20230104	0.0219
Suzhou	Jiangsu Province	Nanjing	Move out	20230104	0.0216
Suzhou	Jiangsu Province	Taizhou(JS)	Move out	20230104	0.0184
Suzhou	Zhejiang Province	Hangzhou	Move out	20230104	0.0183
Suzhou	Jiangsu Province	Xuzhou	Move out	20230104	0.0153
Suzhou	Jiangsu Province	Huai'an	Move out	20230104	0.0134
Suzhou	Jiangsu Province	Suzhou	Move out	20230104	0.0124
Suzhou	Zhejiang Province	Ningbo	Move out	20230104	0.0112
Suzhou	Jiangsu Province	Lianyungang	Move out	20230104	0.0105
Suzhou	Jiangsu Province	Yangzhou	Move out	20230104	0.0097
Suzhou	Jiangsu Province	Zhoushan	Move out	20230104	0.0087
Suzhou	Zhejiang Province	Shaoxing	Move out	20230104	0.0061
Suzhou	Zhejiang Province	Jinhua	Move out	20230104	0.0054
Suzhou	Zhejiang Province	Wenzhou	Move out	20230104	0.0041
Suzhou	Zhejiang Province	Taizhou(ZJ)	Move out	20230104	0.0036
Suzhou	Zhejiang Province	Zhoushan	Move out	20230104	0.0015
Suzhou	Zhejiang Province	Quzhou	Move out	20230104	0.0014
Suzhou	Jiangsu Province	Xuzhou	Move out	20230104	0.1884
Suzhou	Jiangsu Province	Huai'an	Move out	20230104	0.157
Suzhou	Jiangsu Province	Nanjing	Move out	20230104	0.102
Suzhou	Jiangsu Province	Lianyungang	Move out	20230104	0.0721
Suzhou	Jiangsu Province	Suzhou	Move out	20230104	0.0457
Suzhou	Shanghai	Shanghai	Move out	20230104	0.0334
Suzhou	Jiangsu Province	Wuxi	Move out	20230104	0.0271
Suzhou	Jiangsu Province	Yangzhou	Move out	20230104	0.0239
Suzhou	Jiangsu Province	Changzhou	Move out	20230104	0.0223
Suzhou	Jiangsu Province	Yancheng	Move out	20230104	0.0219
Suzhou	Jiangsu Province	Nantong	Move out	20230104	0.0134
Suzhou	Jiangsu Province	Zhoushan	Move out	20230104	0.0115
Suzhou	Jiangsu Province	Taizhou(JS)	Move out	20230104	0.01
Suzhou	Zhejiang Province	Hangzhou	Move out	20230104	0.0097
Suzhou	Zhejiang Province	Jiaxin	Move out	20230104	0.0036
Suzhou	Zhejiang Province	Huzhou	Move out	20230104	0.0035
Suzhou	Zhejiang Province	Ningbo	Move out	20230104	0.0031
Suzhou	Zhejiang Province	Jinhua	Move out	20230104	0.0025
Suzhou	Zhejiang Province	Wenzhou	Move out	20230104	0.0023
Suzhou	Zhejiang Province	Shaoxing	Move out	20230104	0.0017
Suzhou	Zhejiang Province	Taizhou(ZJ)	Move out	20230104	0.0012
Suzhou	Zhejiang Province	Quzhou	Move out	20230104	0.0006
Taizhou(JS)	Jiangsu Province	Yangzhou	Move out	20230104	0.1417
Taizhou(JS)	Jiangsu Province	Yancheng	Move out	20230104	0.1141
Taizhou(JS)	Jiangsu Province	Nantong	Move out	20230104	0.098
Taizhou(JS)	Jiangsu Province	Wuxi	Move out	20230104	0.0911
Taizhou(JS)	Jiangsu Province	Suzhou	Move out	20230104	0.0795
Taizhou(JS)	Jiangsu Province	Nanjing	Move out	20230104	0.0681
Taizhou(JS)	Shanghai	Shanghai	Move out	20230104	0.0679
Taizhou(JS)	Jiangsu Province	Changzhou	Move out	20230104	0.0425
Taizhou(JS)	Jiangsu Province	Zhoushan	Move out	20230104	0.0253
Taizhou(JS)	Jiangsu Province	Huai'an	Move out	20230104	0.0157
Taizhou(JS)	Jiangsu Province	Xuzhou	Move out	20230104	0.0109
Taizhou(JS)	Jiangsu Province	Suzhou	Move out	20230104	0.0091
Taizhou(JS)	Zhejiang Province	Hangzhou	Move out	20230104	0.0089
Taizhou(JS)	Jiangsu Province	Lianyungang	Move out	20230104	0.0089
Taizhou(JS)	Zhejiang Province	Jiaxin	Move out	20230104	0.0076
Taizhou(JS)	Zhejiang Province	Ningbo	Move out	20230104	0.0055
Taizhou(JS)	Zhejiang Province	Huzhou	Move out	20230104	0.0045
Taizhou(JS)	Zhejiang Province	Shaoxing	Move out	20230104	0.0031
Taizhou(JS)	Zhejiang Province	Jinhua	Move out	20230104	0.002
Taizhou(JS)	Zhejiang Province	Wenzhou	Move out	20230104	0.002
Taizhou(JS)	Zhejiang Province	Taizhou(ZJ)	Move out	20230104	0.0017
Taizhou(JS)	Zhejiang Province	Zhoushan	Move out	20230104	0.0016
Taizhou(JS)	Zhejiang Province	Quzhou	Move out	20230104	0.0011
Wuxi	Jiangsu Province	Suzhou	Move out	20230104	0.2017
Wuxi	Jiangsu Province	Changzhou	Move out	20230104	0.166
Wuxi	Shanghai	Shanghai	Move out	20230104	0.0549
Wuxi	Jiangsu Province	Taizhou(JS)	Move out	20230104	0.0369
Wuxi	Jiangsu Province	Nanjing	Move out	20230104	0.0336
Wuxi	Jiangsu Province	Yancheng	Move out	20230104	0.0297
Wuxi	Jiangsu Province	Nantong	Move out	20230104	0.024
Wuxi	Jiangsu Province	Zhoushan	Move out	20230104	0.0154
Wuxi	Zhejiang Province	Hangzhou	Move out	20230104	0.0139
Wuxi	Jiangsu Province	Huai'an	Move out	20230104	0.0133
Wuxi	Jiangsu Province	Suzhou	Move out	20230104	0.013
Wuxi	Jiangsu Province	Yangzhou	Move out	20230104	0.0121
Wuxi	Jiangsu Province	Xuzhou	Move out	20230104	0.0119
Wuxi	Zhejiang Province	Huzhou	Move out	20230104	0.0105
Wuxi	Jiangsu Province	Lianyungang	Move out	20230104	0.0095
Wuxi	Zhejiang Province	Jiaxin	Move out	20230104	0.0091
Wuxi	Zhejiang Province	Ningbo	Move out	20230104	0.0077
Wuxi	Zhejiang Province	Shaoxing	Move out	20230104	0.005
Wuxi	Zhejiang Province	Jinhua	Move out	20230104	0.0039
Wuxi	Zhejiang Province	Wenzhou	Move out	20230104	0.0037
Wuxi	Zhejiang Province	Taizhou(ZJ)	Move out	20230104	0.0032
Wuxi	Zhejiang Province	Quzhou	Move out	20230104	0.0015
Xuzhou	Jiangsu Province	Suzhou	Move out	20230104	0.1103
Xuzhou	Jiangsu Province	Nanjing	Move out	20230104	0.0587
Xuzhou	Jiangsu Province	Lianyungang	Move out	20230104	0.0351
Xuzhou	Jiangsu Province	Suzhou	Move out	20230104	0.033
Xuzhou	Shanghai	Shanghai	Move out	20230104	0.0269
Xuzhou	Jiangsu Province	Huai'an	Move out	20230104	0.0193
Xuzhou	Jiangsu Province	Changzhou	Move out	20230104	0.0152
Xuzhou	Jiangsu Province	Wuxi	Move out	20230104	0.0147
Xuzhou	Jiangsu Province	Yancheng	Move out	20230104	0.0125
Xuzhou	Jiangsu Province	Yangzhou	Move out	20230104	0.0123
Xuzhou	Jiangsu Province	Nantong	Move out	20230104	0.0106
Xuzhou	Zhejiang Province	Hangzhou	Move out	20230104	0.0068
Xuzhou	Jiangsu Province	Zhoushan	Move out	20230104	0.0064
Xuzhou	Jiangsu Province	Taizhou(JS)	Move out	20230104	0.006
Xuzhou	Zhejiang Province	Ningbo	Move out	20230104	0.0036
Xuzhou	Zhejiang Province	Jiaxin	Move out	20230104	0.0031
Xuzhou	Zhejiang Province	Jinhua	Move out	20230104	0.0026
Xuzhou	Zhejiang Province	Wenzhou	Move out	20230104	0.0023
Xuzhou	Zhejiang Province	Huzhou	Move out	20230104	0.0021
Xuzhou	Zhejiang Province	Shaoxing	Move out	20230104	0.0018
Xuzhou	Zhejiang Province	Taizhou(ZJ)	Move out	20230104	0.0012
Xuzhou	Zhejiang Province	Zhoushan	Move out	20230104	0.0012
Yancheng	Jiangsu Province	Taizhou(JS)	Move out	20230104	0.1273
Yancheng	Jiangsu Province	Nantong	Move out	20230104	0.0977
Yancheng	Jiangsu Province	Suzhou	Move out	20230104	0.0964
Yancheng	Shanghai	Shanghai	Move out	20230104	0.0803
Yancheng	Jiangsu Province	Lianyungang	Move out	20230104	0.0729
Yancheng	Jiangsu Province	Nanjing	Move out	20230104	0.0696
Yancheng	Jiangsu Province	Huai'an	Move out	20230104	0.0548
Yancheng	Jiangsu Province	Wuxi	Move out	20230104	0.0546
Yancheng	Jiangsu Province	Yangzhou	Move out	20230104	0.0308
Yancheng	Jiangsu Province	Changzhou	Move out	20230104	0.0236
Yancheng	Jiangsu Province	Suzhou	Move out	20230104	0.0215
Yancheng	Jiangsu Province	Xuzhou	Move out	20230104	0.0168
Yancheng	Jiangsu Province	Zhoushan	Move out	20230104	0.0104
Yancheng	Zhejiang Province	Hangzhou	Move out	20230104	0.0103
Yancheng	Zhejiang Province	Jiaxin	Move out	20230104	0.0089
Yancheng	Zhejiang Province	Ningbo	Move out	20230104	0.0046
Yancheng	Zhejiang Province	Taizhou(ZJ)	Move out	20230104	0.0044
Yancheng	Zhejiang Province	Huzhou	Move out	20230104	0.0038
Yancheng	Zhejiang Province	Jinhua	Move out	20230104	0.003
Yancheng	Zhejiang Province	Wenzhou	Move out	20230104	0.0025
Yancheng	Zhejiang Province	Shaoxing	Move out	20230104	0.0022
Yancheng	Zhejiang Province	Zhoushan	Move out	20230104	0.0009
Yancheng	Zhejiang Province	Quzhou	Move out	20230104	0.0007
Yangzhou	Jiangsu Province	Taizhou(JS)	Move out	20230104	0.1555
Yangzhou	Jiangsu Province	Nanjing	Move out	20230104	0.1447
Yangzhou	Jiangsu Province	Huai'an	Move out	20230104	0.0676
Yangzhou	Jiangsu Province	Zhoushan	Move out	20230104	0.0557
Yangzhou	Shanghai	Shanghai	Move out	20230104	0.0494
Yangzhou	Jiangsu Province	Suzhou	Move out	20230104	0.0459
Yangzhou	Jiangsu Province	Yancheng	Move out	20230104	0.0364
Yangzhou	Jiangsu Province	Wuxi	Move out	20230104	0.0332
Yangzhou	Jiangsu Province	Changzhou	Move out	20230104	0.0298
Yangzhou	Jiangsu Province	Nantong	Move out	20230104	0.0288
Yangzhou	Jiangsu Province	Suzhou	Move out	20230104	0.0237
Yangzhou	Jiangsu Province	Xuzhou	Move out	20230104	0.0203
Yangzhou	Jiangsu Province	Lianyungang	Move out	20230104	0.0165
Yangzhou	Zhejiang Province	Hangzhou	Move out	20230104	0.0088
Yangzhou	Zhejiang Province	Jiaxin	Move out	20230104	0.0045
Yangzhou	Zhejiang Province	Ningbo	Move out	20230104	0.0043
Yangzhou	Zhejiang Province	Huzhou	Move out	20230104	0.0038
Yangzhou	Zhejiang Province	Shaoxing	Move out	20230104	0.0025
Yangzhou	Zhejiang Province	Wenzhou	Move out	20230104	0.0021
Yangzhou	Zhejiang Province	Jinhua	Move out	20230104	0.0021
Yangzhou	Zhejiang Province	Taizhou(ZJ)	Move out	20230104	0.0017
Zhoushan	Jiangsu Province	Nanjing	Move out	20230104	0.3617
Zhoushan	Jiangsu Province	Changzhou	Move out	20230104	0.1715
Zhoushan	Jiangsu Province	Yangzhou	Move out	20230104	0.0469
Zhoushan	Jiangsu Province	Suzhou	Move out	20230104	0.0345
Zhoushan	Jiangsu Province	Wuxi	Move out	20230104	0.0325
Zhoushan	Shanghai	Shanghai	Move out	20230104	0.0297
Zhoushan	Jiangsu Province	Taizhou(JS)	Move out	20230104	0.0233
Zhoushan	Jiangsu Province	Huai'an	Move out	20230104	0.0191
Zhoushan	Jiangsu Province	Yancheng	Move out	20230104	0.0118
Zhoushan	Jiangsu Province	Nantong	Move out	20230104	0.0118
Zhoushan	Jiangsu Province	Suzhou	Move out	20230104	0.0114
Zhoushan	Jiangsu Province	Xuzhou	Move out	20230104	0.0099
Zhoushan	Zhejiang Province	Hangzhou	Move out	20230104	0.008
Zhoushan	Jiangsu Province	Lianyungang	Move out	20230104	0.0063
Zhoushan	Zhejiang Province	Ningbo	Move out	20230104	0.0045
Zhoushan	Zhejiang Province	Huzhou	Move out	20230104	0.0039
Zhoushan	Zhejiang Province	Jiaxin	Move out	20230104	0.0034
Zhoushan	Zhejiang Province	Wenzhou	Move out	20230104	0.0023
Zhoushan	Zhejiang Province	Jinhua	Move out	20230104	0.0022
Zhoushan	Zhejiang Province	Taizhou(ZJ)	Move out	20230104	0.002
Zhoushan	Zhejiang Province	Shaoxing	Move out	20230104	0.0018
Zhoushan	Zhejiang Province	Zhoushan	Move out	20230104	0.0016
Hangzhou	Zhejiang Province	Jiaxin	Move out	20230104	0.1365
Hangzhou	Zhejiang Province	Shaoxing	Move out	20230104	0.1083
Hangzhou	Zhejiang Province	Huzhou	Move out	20230104	0.0753
Hangzhou	Zhejiang Province	Jinhua	Move out	20230104	0.0509
Hangzhou	Shanghai	Shanghai	Move out	20230104	0.0401
Hangzhou	Zhejiang Province	Ningbo	Move out	20230104	0.0375
Hangzhou	Zhejiang Province	Wenzhou	Move out	20230104	0.024
Hangzhou	Zhejiang Province	Quzhou	Move out	20230104	0.0224
Hangzhou	Zhejiang Province	Taizhou(ZJ)	Move out	20230104	0.0197
Hangzhou	Jiangsu Province	Suzhou	Move out	20230104	0.0167
Hangzhou	Zhejiang Province	Lishui	Move out	20230104	0.0109
Hangzhou	Jiangsu Province	Nanjing	Move out	20230104	0.0086
Hangzhou	Jiangsu Province	Wuxi	Move out	20230104	0.0067
Hangzhou	Jiangsu Province	Nantong	Move out	20230104	0.0044
Hangzhou	Jiangsu Province	Changzhou	Move out	20230104	0.0043
Hangzhou	Zhejiang Province	Zhoushan	Move out	20230104	0.004
Hangzhou	Jiangsu Province	Xuzhou	Move out	20230104	0.0034
Hangzhou	Jiangsu Province	Yancheng	Move out	20230104	0.0026
Hangzhou	Jiangsu Province	Suzhou	Move out	20230104	0.0025
Hangzhou	Jiangsu Province	Taizhou(JS)	Move out	20230104	0.0023
Hangzhou	Jiangsu Province	Zhoushan	Move out	20230104	0.0018
Hangzhou	Jiangsu Province	Huai'an	Move out	20230104	0.0018
Hangzhou	Jiangsu Province	Yangzhou	Move out	20230104	0.0017
Hangzhou	Jiangsu Province	Lianyungang	Move out	20230104	0.0015
Huzhou	Zhejiang Province	Hangzhou	Move out	20230104	0.2634
Huzhou	Zhejiang Province	Jiaxin	Move out	20230104	0.0785
Huzhou	Jiangsu Province	Suzhou	Move out	20230104	0.0724
Huzhou	Shanghai	Shanghai	Move out	20230104	0.0388
Huzhou	Jiangsu Province	Wuxi	Move out	20230104	0.0187
Huzhou	Zhejiang Province	Ningbo	Move out	20230104	0.0146
Huzhou	Zhejiang Province	Shaoxing	Move out	20230104	0.0145
Huzhou	Zhejiang Province	Jinhua	Move out	20230104	0.0131
Huzhou	Jiangsu Province	Changzhou	Move out	20230104	0.0106
Huzhou	Jiangsu Province	Nanjing	Move out	20230104	0.0094
Huzhou	Zhejiang Province	Wenzhou	Move out	20230104	0.0076
Huzhou	Zhejiang Province	Taizhou(ZJ)	Move out	20230104	0.0066
Huzhou	Zhejiang Province	Quzhou	Move out	20230104	0.0049
Huzhou	Jiangsu Province	Nantong	Move out	20230104	0.0044
Huzhou	Jiangsu Province	Taizhou(JS)	Move out	20230104	0.0036
Huzhou	Jiangsu Province	Yancheng	Move out	20230104	0.0034
Huzhou	Jiangsu Province	Xuzhou	Move out	20230104	0.0034
Huzhou	Jiangsu Province	Zhoushan	Move out	20230104	0.0033
Huzhou	Zhejiang Province	Lishui	Move out	20230104	0.0031
Huzhou	Jiangsu Province	Suzhou	Move out	20230104	0.0025
Huzhou	Jiangsu Province	Yangzhou	Move out	20230104	0.0022
Huzhou	Jiangsu Province	Huai'an	Move out	20230104	0.0022
Huzhou	Jiangsu Province	Lianyungang	Move out	20230104	0.0019
Huzhou	Zhejiang Province	Zhoushan	Move out	20230104	0.0015
Jiaxin	Zhejiang Province	Hangzhou	Move out	20230104	0.2592
Jiaxin	Shanghai	Shanghai	Move out	20230104	0.1068
Jiaxin	Jiangsu Province	Suzhou	Move out	20230104	0.0644
Jiaxin	Zhejiang Province	Huzhou	Move out	20230104	0.0482
Jiaxin	Zhejiang Province	Ningbo	Move out	20230104	0.0198
Jiaxin	Zhejiang Province	Shaoxing	Move out	20230104	0.019
Jiaxin	Zhejiang Province	Jinhua	Move out	20230104	0.0127
Jiaxin	Zhejiang Province	Wenzhou	Move out	20230104	0.0104
Jiaxin	Jiangsu Province	Wuxi	Move out	20230104	0.009
Jiaxin	Zhejiang Province	Taizhou(ZJ)	Move out	20230104	0.007
[truncated: 422,082+ more rows]

## Sheet: migration index
province/Municipality	city	type	date	index
Jiangsu Province	Nanjing	Move out	20230101	3.81011
Jiangsu Province	Nanjing	Move out	20230102	3.40926
Jiangsu Province	Nanjing	Move out	20230103	3.68475
Jiangsu Province	Nanjing	Move out	20230104	3.42798
Jiangsu Province	Nanjing	Move out	20230105	3.40113
Jiangsu Province	Nanjing	Move out	20230106	3.85184
Jiangsu Province	Nanjing	Move out	20230107	4.87503
Jiangsu Province	Nanjing	Move out	20230108	4.19356
Jiangsu Province	Nanjing	Move out	20230109	4.49556
Jiangsu Province	Nanjing	Move out	20230110	4.46083
Jiangsu Province	Nanjing	Move out	20230111	4.72392
Jiangsu Province	Nanjing	Move out	20230112	4.79335
Jiangsu Province	Nanjing	Move out	20230113	5.11334
Jiangsu Province	Nanjing	Move out	20230114	6.02339
Jiangsu Province	Nanjing	Move out	20230115	4.95801
Jiangsu Province	Nanjing	Move out	20230116	5.71656
Jiangsu Province	Nanjing	Move out	20230117	6.30666
Jiangsu Province	Nanjing	Move out	20230118	7.49344
Jiangsu Province	Nanjing	Move out	20230119	9.42027
Jiangsu Province	Nanjing	Move out	20230120	10.231
Jiangsu Province	Nanjing	Move out	20230121	8.18359
Jiangsu Province	Nanjing	Move out	20230122	5.13618
Jiangsu Province	Nanjing	Move out	20230123	6.08744
Jiangsu Province	Nanjing	Move out	20230124	5.16343
Jiangsu Province	Nanjing	Move out	20230125	5.03629
Jiangsu Province	Nanjing	Move out	20230126	5.0718
Jiangsu Province	Nanjing	Move out	20230127	4.80417
Jiangsu Province	Nanjing	Move out	20230128	3.97558
Jiangsu Province	Nanjing	Move out	20230129	3.76226
Jiangsu Province	Nanjing	Move out	20230130	3.73708
Jiangsu Province	Nanjing	Move out	20230131	3.83668
Jiangsu Province	Nanjing	Move out	20230201	3.94924
Jiangsu Province	Nanjing	Move out	20230202	3.82962
Jiangsu Province	Nanjing	Move out	20230203	4.20419
Jiangsu Province	Nanjing	Move out	20230204	5.33388
Jiangsu Province	Nanjing	Move out	20230205	4.02165
Jiangsu Province	Nanjing	Move out	20230206	4.54297
Jiangsu Province	Nanjing	Move out	20230207	3.88661
Jiangsu Province	Nanjing	Move out	20230208	3.76015
Jiangsu Province	Nanjing	Move out	20230209	3.6243
Jiangsu Province	Nanjing	Move out	20230210	4.25078
Jiangsu Province	Nanjing	Move out	20230211	5.51966
Jiangsu Province	Nanjing	Move out	20230212	4.49663
Jiangsu Province	Nanjing	Move out	20230213	4.59302
Jiangsu Province	Nanjing	Move out	20230214	4.11966
Jiangsu Province	Nanjing	Move out	20230215	4.16246
Jiangsu Province	Nanjing	Move out	20230216	4.15368
Jiangsu Province	Nanjing	Move out	20230217	4.86693
Jiangsu Province	Nanjing	Move out	20230218	6.31353
Jiangsu Province	Nanjing	Move out	20230219	5.17386
Jiangsu Province	Nanjing	Move out	20230220	5.26293
Jiangsu Province	Nanjing	Move out	20230221	4.29799
Jiangsu Province	Nanjing	Move out	20230222	4.10531
Jiangsu Province	Nanjing	Move out	20230223	4.00461
Jiangsu Province	Nanjing	Move out	20230224	4.9469
Jiangsu Province	Nanjing	Move out	20230225	6.34415
Jiangsu Province	Nanjing	Move out	20230226	5.08842
Jiangsu Province	Nanjing	Move out	20230227	5.35796
Jiangsu Province	Nanjing	Move out	20230228	4.42675
Jiangsu Province	Nanjing	Move out	20230301	4.20063
Jiangsu Province	Nanjing	Move out	20230302	4.0581
Jiangsu Province	Nanjing	Move out	20230303	4.98662
Jiangsu Province	Nanjing	Move out	20230304	6.36838
Jiangsu Province	Nanjing	Move out	20230305	5.10754
Jiangsu Province	Nanjing	Move out	20230306	5.35598
Jiangsu Province	Nanjing	Move out	20230307	4.37808
Jiangsu Province	Nanjing	Move out	20230308	4.25376
Jiangsu Province	Nanjing	Move out	20230309	4.20312
Jiangsu Province	Nanjing	Move out	20230310	5.28152
Jiangsu Province	Nanjing	Move out	20230311	6.95793
Jiangsu Province	Nanjing	Move out	20230312	5.46316
Jiangsu Province	Nanjing	Move out	20230313	5.71679
Jiangsu Province	Nanjing	Move out	20230314	4.68054
Jiangsu Province	Nanjing	Move out	20230315	4.557
Jiangsu Province	Nanjing	Move out	20230316	4.49168
Jiangsu Province	Nanjing	Move out	20230317	5.60199
Jiangsu Province	Nanjing	Move out	20230318	7.38743
Jiangsu Province	Nanjing	Move out	20230319	6.00566
Jiangsu Province	Nanjing	Move out	20230320	6.28518
Jiangsu Province	Nanjing	Move out	20230321	4.88838
Jiangsu Province	Nanjing	Move out	20230322	4.47531
Jiangsu Province	Nanjing	Move out	20230323	4.39231
Jiangsu Province	Nanjing	Move out	20230324	5.66138
Jiangsu Province	Nanjing	Move out	20230325	7.61931
Jiangsu Province	Nanjing	Move out	20230326	5.96173
Jiangsu Province	Nanjing	Move out	20230327	6.19563
Jiangsu Province	Nanjing	Move out	20230328	5.03739
Jiangsu Province	Nanjing	Move out	20230329	4.81558
Jiangsu Province	Nanjing	Move out	20230330	4.94194
Jiangsu Province	Nanjing	Move out	20230331	6.82389
Jiangsu Province	Nanjing	Move out	20230401	10.0477
Jiangsu Province	Nanjing	Move out	20230402	7.14877
Jiangsu Province	Nanjing	Move out	20230403	6.63782
Jiangsu Province	Nanjing	Move out	20230404	5.63757
Jiangsu Province	Nanjing	Move out	20230405	6.09412
Jiangsu Province	Nanjing	Move out	20230406	4.75852
Jiangsu Province	Nanjing	Move out	20230407	5.35368
Jiangsu Province	Nanjing	Move out	20230408	7.09709
Jiangsu Province	Nanjing	Move out	20230409	5.64884
Jiangsu Province	Nanjing	Move out	20230410	6.12652
Jiangsu Province	Nanjing	Move out	20230411	5.06114
Jiangsu Province	Nanjing	Move out	20230412	4.81166
Jiangsu Province	Nanjing	Move out	20230413	4.78963
Jiangsu Province	Nanjing	Move out	20230414	5.91679
Jiangsu Province	Nanjing	Move out	20230415	7.83669
Jiangsu Province	Nanjing	Move out	20230416	6.09972
Jiangsu Province	Nanjing	Move out	20230417	6.30867
Jiangsu Province	Nanjing	Move out	20230418	5.02582
Jiangsu Province	Nanjing	Move out	20230419	4.82459
Jiangsu Province	Nanjing	Move out	20230420	4.81091
Jiangsu Province	Nanjing	Move out	20230421	5.51623
Jiangsu Province	Nanjing	Move out	20230422	5.61327
Jiangsu Province	Nanjing	Move out	20230423	4.87523
Jiangsu Province	Nanjing	Move out	20230424	4.88038
Jiangsu Province	Nanjing	Move out	20230425	4.6493
Jiangsu Province	Nanjing	Move out	20230426	4.89175
Jiangsu Province	Nanjing	Move out	20230427	5.49248
Jiangsu Province	Nanjing	Move out	20230428	9.04511
Jiangsu Province	Nanjing	Move out	20230429	18.6421
Jiangsu Province	Nanjing	Move out	20230430	14.9335
Jiangsu Province	Nanjing	Move out	20230501	11.9115
Jiangsu Province	Nanjing	Move out	20230502	8.89814
Jiangsu Province	Nanjing	Move out	20230503	7.77176
Jiangsu Province	Nanjing	Move out	20230504	5.89003
Jiangsu Province	Nanjing	Move out	20230505	4.43102
Jiangsu Province	Nanjing	Move out	20230506	4.51468
Jiangsu Province	Nanjing	Move out	20230507	4.73144
Jiangsu Province	Nanjing	Move out	20230508	4.86865
Jiangsu Province	Nanjing	Move out	20230509	4.54008
Jiangsu Province	Nanjing	Move out	20230510	4.46206
Jiangsu Province	Nanjing	Move out	20230511	4.55418
Jiangsu Province	Nanjing	Move out	20230512	5.62811
Jiangsu Province	Nanjing	Move out	20230513	6.99276
Jiangsu Province	Nanjing	Move out	20230514	5.45778
Jiangsu Province	Nanjing	Move out	20230515	5.85792
Jiangsu Province	Nanjing	Move out	20230516	4.79747
Jiangsu Province	Nanjing	Move out	20230517	4.53551
Jiangsu Province	Nanjing	Move out	20230518	4.54689
Jiangsu Province	Nanjing	Move out	20230519	5.70191
Jiangsu Province	Nanjing	Move out	20230520	7.35004
Jiangsu Province	Nanjing	Move out	20230521	5.50991
Jiangsu Province	Nanjing	Move out	20230522	5.69087
Jiangsu Province	Nanjing	Move out	20230523	4.61687
Jiangsu Province	Nanjing	Move out	20230524	4.38942
Jiangsu Province	Nanjing	Move out	20230525	4.41881
Jiangsu Province	Nanjing	Move out	20230526	5.52588
Jiangsu Province	Nanjing	Move out	20230527	6.81534
Jiangsu Province	Nanjing	Move out	20230528	5.22243
Jiangsu Province	Nanjing	Move out	20230529	5.31626
Jiangsu Province	Nanjing	Move out	20230530	4.39454
Jiangsu Province	Nanjing	Move out	20230531	4.2271
Jiangsu Province	Nanjing	Move out	20230601	4.39516
Jiangsu Province	Nanjing	Move out	20230602	5.39969
Jiangsu Province	Nanjing	Move out	20230603	6.70077
Jiangsu Province	Nanjing	Move out	20230604	5.00677
Jiangsu Province	Nanjing	Move out	20230605	5.20321
Jiangsu Province	Nanjing	Move out	20230606	4.49589
Jiangsu Province	Nanjing	Move out	20230607	4.41418
Jiangsu Province	Nanjing	Move out	20230608	4.39603
Jiangsu Province	Nanjing	Move out	20230609	5.26626
Jiangsu Province	Nanjing	Move out	20230610	6.37344
Jiangsu Province	Nanjing	Move out	20230611	5.24553
Jiangsu Province	Nanjing	Move out	20230612	5.82358
Jiangsu Province	Nanjing	Move out	20230613	4.80434
Jiangsu Province	Nanjing	Move out	20230614	4.60615
Jiangsu Province	Nanjing	Move out	20230615	4.39263
Jiangsu Province	Nanjing	Move out	20230616	5.32996
Jiangsu Province	Nanjing	Move out	20230617	6.43402
Jiangsu Province	Nanjing	Move out	20230618	5.23594
Jiangsu Province	Nanjing	Move out	20230619	5.8252
Jiangsu Province	Nanjing	Move out	20230620	4.87157
Jiangsu Province	Nanjing	Move out	20230621	7.68849
Jiangsu Province	Nanjing	Move out	20230622	14.3295
Jiangsu Province	Nanjing	Move out	20230623	7.09356
Jiangsu Province	Nanjing	Move out	20230624	6.2786
Jiangsu Province	Nanjing	Move out	20230625	5.73195
Jiangsu Province	Nanjing	Move out	20230626	4.98458
Jiangsu Province	Nanjing	Move out	20230627	4.93254
Jiangsu Province	Nanjing	Move out	20230628	5.06104
Jiangsu Province	Nanjing	Move out	20230629	5.42739
Jiangsu Province	Nanjing	Move out	20230630	6.33802
Jiangsu Province	Nanjing	Move out	20230701	7.57373
Jiangsu Province	Nanjing	Move out	20230702	6.16284
Jiangsu Province	Nanjing	Move out	20230703	6.41199
Jiangsu Province	Nanjing	Move out	20230704	5.63102
Jiangsu Province	Nanjing	Move out	20230705	5.41582
Jiangsu Province	Nanjing	Move out	20230706	5.23772
Jiangsu Province	Nanjing	Move out	20230707	5.85902
Jiangsu Province	Nanjing	Move out	20230708	6.95988
Jiangsu Province	Nanjing	Move out	20230709	5.55197
Jiangsu Province	Nanjing	Move out	20230710	5.81732
Jiangsu Province	Nanjing	Move out	20230711	5.27783
Jiangsu Province	Nanjing	Move out	20230712	5.17804
Jiangsu Province	Nanjing	Move out	20230713	5.13235
Jiangsu Province	Nanjing	Move out	20230714	5.92732
Jiangsu Province	Nanjing	Move out	20230715	7.52707
Jiangsu Province	Nanjing	Move out	20230716	5.9094
Jiangsu Province	Nanjing	Move out	20230717	5.99027
Jiangsu Province	Nanjing	Move out	20230718	5.32922
Jiangsu Province	Nanjing	Move out	20230719	5.20911
Jiangsu Province	Nanjing	Move out	20230720	5.11363
Jiangsu Province	Nanjing	Move out	20230721	5.95094
Jiangsu Province	Nanjing	Move out	20230722	7.39912
Jiangsu Province	Nanjing	Move out	20230723	6.08585
Jiangsu Province	Nanjing	Move out	20230724	6.30556
Jiangsu Province	Nanjing	Move out	20230725	5.52417
Jiangsu Province	Nanjing	Move out	20230726	5.30301
Jiangsu Province	Nanjing	Move out	20230727	5.23257
Jiangsu Province	Nanjing	Move out	20230728	6.16229
Jiangsu Province	Nanjing	Move out	20230729	7.35843
Jiangsu Province	Nanjing	Move out	20230730	5.97446
Jiangsu Province	Nanjing	Move out	20230731	6.16303
Jiangsu Province	Nanjing	Move out	20230801	5.78826
Jiangsu Province	Nanjing	Move out	20230802	5.59156
Jiangsu Province	Nanjing	Move out	20230803	5.57873
Jiangsu Province	Nanjing	Move out	20230804	6.55617
Jiangsu Province	Nanjing	Move out	20230805	7.7853
Jiangsu Province	Nanjing	Move out	20230806	6.38251
Jiangsu Province	Nanjing	Move out	20230807	6.51545
Jiangsu Province	Nanjing	Move out	20230808	5.71102
Jiangsu Province	Nanjing	Move out	20230809	5.51532
Jiangsu Province	Nanjing	Move out	20230810	5.51127
Jiangsu Province	Nanjing	Move out	20230811	6.81923
Jiangsu Province	Nanjing	Move out	20230812	8.63061
Jiangsu Province	Nanjing	Move out	20230813	6.65924
Jiangsu Province	Nanjing	Move out	20230814	6.81978
Jiangsu Province	Nanjing	Move out	20230815	5.7707
Jiangsu Province	Nanjing	Move out	20230816	5.76616
Jiangsu Province	Nanjing	Move out	20230817	5.79341
Jiangsu Province	Nanjing	Move out	20230818	6.6548
Jiangsu Province	Nanjing	Move out	20230819	8.35116
Jiangsu Province	Nanjing	Move out	20230820	6.78932
Jiangsu Province	Nanjing	Move out	20230821	6.85011
Jiangsu Province	Nanjing	Move out	20230822	5.50392
Jiangsu Province	Nanjing	Move out	20230823	5.34493
Jiangsu Province	Nanjing	Move out	20230824	5.62503
Jiangsu Province	Nanjing	Move out	20230825	6.41258
Jiangsu Province	Nanjing	Move out	20230826	8.01787
Jiangsu Province	Nanjing	Move out	20230827	6.41789
Jiangsu Province	Nanjing	Move out	20230828	6.2994
Jiangsu Province	Nanjing	Move out	20230829	5.39211
Jiangsu Province	Nanjing	Move out	20230830	4.8228
Jiangsu Province	Nanjing	Move out	20230831	4.50898
Jiangsu Province	Nanjing	Move out	20230901	5.07306
Jiangsu Province	Nanjing	Move out	20230902	6.44634
Jiangsu Province	Nanjing	Move out	20230903	5.07559
Jiangsu Province	Nanjing	Move out	20230904	4.97978
Jiangsu Province	Nanjing	Move out	20230905	4.13631
Jiangsu Province	Nanjing	Move out	20230906	4.04731
Jiangsu Province	Nanjing	Move out	20230907	4.10544
Jiangsu Province	Nanjing	Move out	20230908	4.94097
Jiangsu Province	Nanjing	Move out	20230909	6.27144
Jiangsu Province	Nanjing	Move out	20230910	5.02498
Jiangsu Province	Nanjing	Move out	20230911	5.30916
Jiangsu Province	Nanjing	Move out	20230912	4.29251
Jiangsu Province	Nanjing	Move out	20230913	3.88282
Jiangsu Province	Nanjing	Move out	20230914	3.95248
Jiangsu Province	Nanjing	Move out	20230915	4.97505
Jiangsu Province	Nanjing	Move out	20230916	6.31363
Jiangsu Province	Nanjing	Move out	20230917	4.67937
Jiangsu Province	Nanjing	Move out	20230918	5.00791
Jiangsu Province	Nanjing	Move out	20230919	4.15229
Jiangsu Province	Nanjing	Move out	20230920	3.92882
Jiangsu Province	Nanjing	Move out	20230921	3.88019
Jiangsu Province	Nanjing	Move out	20230922	4.50525
Jiangsu Province	Nanjing	Move out	20230923	5.2373
Jiangsu Province	Nanjing	Move out	20230924	4.26008
Jiangsu Province	Nanjing	Move out	20230925	4.64068
Jiangsu Province	Nanjing	Move out	20230926	4.31568
Jiangsu Province	Nanjing	Move out	20230927	5.01409
Jiangsu Province	Nanjing	Move out	20230928	8.88625
Jiangsu Province	Nanjing	Move out	20230929	20.0396
Jiangsu Province	Nanjing	Move out	20230930	11.7063
Jiangsu Province	Nanjing	Move out	20231001	9.77084
Jiangsu Province	Nanjing	Move out	20231002	8.73433
Jiangsu Province	Nanjing	Move out	20231003	7.59424
Jiangsu Province	Nanjing	Move out	20231004	6.82101
Jiangsu Province	Nanjing	Move out	20231005	6.02442
Jiangsu Province	Nanjing	Move out	20231006	5.50551
Jiangsu Province	Nanjing	Move out	20231007	4.30897
Jiangsu Province	Nanjing	Move out	20231008	3.62705
Jiangsu Province	Nanjing	Move out	20231009	3.55389
Jiangsu Province	Nanjing	Move out	20231010	3.49249
Jiangsu Province	Nanjing	Move out	20231011	3.81591
Jiangsu Province	Nanjing	Move out	20231012	3.82054
Jiangsu Province	Nanjing	Move out	20231013	4.38855
Jiangsu Province	Nanjing	Move out	20231014	5.60543
Jiangsu Province	Nanjing	Move out	20231015	4.57196
Jiangsu Province	Nanjing	Move out	20231016	4.85449
Jiangsu Province	Nanjing	Move out	20231017	3.9794
Jiangsu Province	Nanjing	Move out	20231018	3.81144
Jiangsu Province	Nanjing	Move out	20231019	3.96667
Jiangsu Province	Nanjing	Move out	20231020	4.93679
Jiangsu Province	Nanjing	Move out	20231021	6.16507
Jiangsu Province	Nanjing	Move out	20231022	4.8969
Jiangsu Province	Nanjing	Move out	20231023	5.01034
Jiangsu Province	Nanjing	Move out	20231024	3.99103
Jiangsu Province	Nanjing	Move out	20231025	3.86263
Jiangsu Province	Nanjing	Move out	20231026	3.8442
Jiangsu Province	Nanjing	Move out	20231027	4.87555
Jiangsu Province	Nanjing	Move out	20231028	6.06726
Jiangsu Province	Nanjing	Move out	20231029	4.83891
Jiangsu Province	Nanjing	Move out	20231030	4.96763
Jiangsu Province	Nanjing	Move out	20231031	3.83762
Jiangsu Province	Nanjing	Move out	20231101	3.79566
Jiangsu Province	Nanjing	Move out	20231102	3.6946
Jiangsu Province	Nanjing	Move out	20231103	4.68517
Jiangsu Province	Nanjing	Move out	20231104	5.99044
Jiangsu Province	Nanjing	Move out	20231105	4.46653
Jiangsu Province	Nanjing	Move out	20231106	4.62591
Jiangsu Province	Nanjing	Move out	20231107	3.67056
Jiangsu Province	Nanjing	Move out	20231108	3.63512
Jiangsu Province	Nanjing	Move out	20231109	3.52975
Jiangsu Province	Nanjing	Move out	20231110	4.45818
Jiangsu Province	Nanjing	Move out	20231111	5.79131
Jiangsu Province	Nanjing	Move out	20231112	4.5915
Jiangsu Province	Nanjing	Move out	20231113	4.98497
Jiangsu Province	Nanjing	Move out	20231114	3.895
Jiangsu Province	Nanjing	Move out	20231115	3.76848
Jiangsu Province	Nanjing	Move out	20231116	3.83013
Jiangsu Province	Nanjing	Move out	20231117	4.88006
Jiangsu Province	Nanjing	Move out	20231118	6.34418
Jiangsu Province	Nanjing	Move out	20231119	4.76896
Jiangsu Province	Nanjing	Move out	20231120	4.90542
Jiangsu Province	Nanjing	Move out	20231121	3.87122
Jiangsu Province	Nanjing	Move out	20231122	3.66885
Jiangsu Province	Nanjing	Move out	20231123	3.66914
Jiangsu Province	Nanjing	Move out	20231124	4.51458
Jiangsu Province	Nanjing	Move out	20231125	5.69057
Jiangsu Province	Nanjing	Move out	20231126	4.49741
Jiangsu Province	Nanjing	Move out	20231127	4.78363
Jiangsu Province	Nanjing	Move out	20231128	3.84296
Jiangsu Province	Nanjing	Move out	20231129	3.59698
Jiangsu Province	Nanjing	Move out	20231130	3.53789
Jiangsu Province	Nanjing	Move out	20231201	4.58803
Jiangsu Province	Nanjing	Move out	20231202	5.61567
Jiangsu Province	Nanjing	Move out	20231203	4.29229
Jiangsu Province	Nanjing	Move out	20231204	4.39389
Jiangsu Province	Nanjing	Move out	20231205	3.54304
Jiangsu Province	Nanjing	Move out	20231206	3.43184
Jiangsu Province	Nanjing	Move out	20231207	3.50636
Jiangsu Province	Nanjing	Move out	20231208	4.44583
Jiangsu Province	Nanjing	Move out	20231209	5.6816
Jiangsu Province	Nanjing	Move out	20231210	4.29281
Jiangsu Province	Nanjing	Move out	20231211	4.54193
Jiangsu Province	Nanjing	Move out	20231212	3.59481
Jiangsu Province	Nanjing	Move out	20231213	3.43625
Jiangsu Province	Nanjing	Move out	20231214	3.38985
Jiangsu Province	Nanjing	Move out	20231215	4.07566
Jiangsu Province	Nanjing	Move out	20231216	4.7581
Jiangsu Province	Nanjing	Move out	20231217	3.84219
Jiangsu Province	Nanjing	Move out	20231218	3.84695
Jiangsu Province	Nanjing	Move out	20231219	2.99817
Jiangsu Province	Nanjing	Move out	20231220	3.28695
Jiangsu Province	Nanjing	Move out	20231221	3.52437
Jiangsu Province	Nanjing	Move out	20231222	3.97781
Jiangsu Province	Nanjing	Move out	20231223	4.4724
Jiangsu Province	Nanjing	Move out	20231224	3.61545
Jiangsu Province	Nanjing	Move out	20231225	3.9586
Jiangsu Province	Nanjing	Move out	20231226	3.46188
Jiangsu Province	Nanjing	Move out	20231227	3.42429
Jiangsu Province	Nanjing	Move out	20231228	3.56539
Jiangsu Province	Nanjing	Move out	20231229	5.40727
Jiangsu Province	Nanjing	Move out	20231230	8.74437
Jiangsu Province	Nanjing	Move out	20231231	5.98979
Jiangsu Province	Changzhou	Move out	20230101	2.33429
Jiangsu Province	Changzhou	Move out	20230102	2.24781
Jiangsu Province	Changzhou	Move out	20230103	2.39579
Jiangsu Province	Changzhou	Move out	20230104	2.16536
Jiangsu Province	Changzhou	Move out	20230105	2.15758
Jiangsu Province	Changzhou	Move out	20230106	2.39588
Jiangsu Province	Changzhou	Move out	20230107	2.63921
Jiangsu Province	Changzhou	Move out	20230108	2.60159
Jiangsu Province	Changzhou	Move out	20230109	2.76916
Jiangsu Province	Changzhou	Move out	20230110	2.83581
Jiangsu Province	Changzhou	Move out	20230111	3.2378
Jiangsu Province	Changzhou	Move out	20230112	3.54991
Jiangsu Province	Changzhou	Move out	20230113	3.50046
Jiangsu Province	Changzhou	Move out	20230114	3.6949
Jiangsu Province	Changzhou	Move out	20230115	3.49722
Jiangsu Province	Changzhou	Move out	20230116	4.06963
Jiangsu Province	Changzhou	Move out	20230117	4.10809
Jiangsu Province	Changzhou	Move out	20230118	3.95614
Jiangsu Province	Changzhou	Move out	20230119	3.97969
Jiangsu Province	Changzhou	Move out	20230120	3.45954
Jiangsu Province	Changzhou	Move out	20230121	3.09452
Jiangsu Province	Changzhou	Move out	20230122	2.44286
Jiangsu Province	Changzhou	Move out	20230123	3.16723
Jiangsu Province	Changzhou	Move out	20230124	2.95621
Jiangsu Province	Changzhou	Move out	20230125	2.82055
Jiangsu Province	Changzhou	Move out	20230126	2.85519
Jiangsu Province	Changzhou	Move out	20230127	2.67196
Jiangsu Province	Changzhou	Move out	20230128	2.18
Jiangsu Province	Changzhou	Move out	20230129	2.0897
Jiangsu Province	Changzhou	Move out	20230130	2.08526
Jiangsu Province	Changzhou	Move out	20230131	2.13646
Jiangsu Province	Changzhou	Move out	20230201	2.15382
Jiangsu Province	Changzhou	Move out	20230202	2.08407
Jiangsu Province	Changzhou	Move out	20230203	2.1962
Jiangsu Province	Changzhou	Move out	20230204	2.49341
Jiangsu Province	Changzhou	Move out	20230205	2.2947
Jiangsu Province	Changzhou	Move out	20230206	2.53724
Jiangsu Province	Changzhou	Move out	20230207	2.20242
Jiangsu Province	Changzhou	Move out	20230208	2.11021
Jiangsu Province	Changzhou	Move out	20230209	2.03038
Jiangsu Province	Changzhou	Move out	20230210	2.34025
Jiangsu Province	Changzhou	Move out	20230211	2.78666
Jiangsu Province	Changzhou	Move out	20230212	2.48502
Jiangsu Province	Changzhou	Move out	20230213	2.50371
Jiangsu Province	Changzhou	Move out	20230214	2.37767
Jiangsu Province	Changzhou	Move out	20230215	2.32088
Jiangsu Province	Changzhou	Move out	20230216	2.34958
Jiangsu Province	Changzhou	Move out	20230217	2.63224
Jiangsu Province	Changzhou	Move out	20230218	3.24664
Jiangsu Province	Changzhou	Move out	20230219	2.95462
Jiangsu Province	Changzhou	Move out	20230220	2.74282
Jiangsu Province	Changzhou	Move out	20230221	2.36024
Jiangsu Province	Changzhou	Move out	20230222	2.27905
Jiangsu Province	Changzhou	Move out	20230223	2.21529
Jiangsu Province	Changzhou	Move out	20230224	2.60068
Jiangsu Province	Changzhou	Move out	20230225	3.0527
Jiangsu Province	Changzhou	Move out	20230226	2.74052
Jiangsu Province	Changzhou	Move out	20230227	2.73219
Jiangsu Province	Changzhou	Move out	20230228	2.45349
Jiangsu Province	Changzhou	Move out	20230301	2.34673
Jiangsu Province	Changzhou	Move out	20230302	2.32917
Jiangsu Province	Changzhou	Move out	20230303	2.69967
Jiangsu Province	Changzhou	Move out	20230304	3.1299
Jiangsu Province	Changzhou	Move out	20230305	2.86549
Jiangsu Province	Changzhou	Move out	20230306	2.78932
Jiangsu Province	Changzhou	Move out	20230307	2.38532
Jiangsu Province	Changzhou	Move out	20230308	2.36057
Jiangsu Province	Changzhou	Move out	20230309	2.35033
Jiangsu Province	Changzhou	Move out	20230310	2.81368
Jiangsu Province	Changzhou	Move out	20230311	3.49453
Jiangsu Province	Changzhou	Move out	20230312	3.00834
Jiangsu Province	Changzhou	Move out	20230313	2.93479
Jiangsu Province	Changzhou	Move out	20230314	2.58701
Jiangsu Province	Changzhou	Move out	20230315	2.5028
Jiangsu Province	Changzhou	Move out	20230316	2.5433
Jiangsu Province	Changzhou	Move out	20230317	2.76427
Jiangsu Province	Changzhou	Move out	20230318	3.54184
Jiangsu Province	Changzhou	Move out	20230319	3.25808
Jiangsu Province	Changzhou	Move out	20230320	3.06361
Jiangsu Province	Changzhou	Move out	20230321	2.5236
Jiangsu Province	Changzhou	Move out	20230322	2.31414
Jiangsu Province	Changzhou	Move out	20230323	2.34845
Jiangsu Province	Changzhou	Move out	20230324	2.80927
Jiangsu Province	Changzhou	Move out	20230325	3.51281
Jiangsu Province	Changzhou	Move out	20230326	3.38995
Jiangsu Province	Changzhou	Move out	20230327	3.17109
Jiangsu Province	Changzhou	Move out	20230328	2.75698
Jiangsu Province	Changzhou	Move out	20230329	2.5629
Jiangsu Province	Changzhou	Move out	20230330	2.51456
Jiangsu Province	Changzhou	Move out	20230331	3.12676
Jiangsu Province	Changzhou	Move out	20230401	4.19509
Jiangsu Province	Changzhou	Move out	20230402	3.71994
Jiangsu Province	Changzhou	Move out	20230403	3.21586
Jiangsu Province	Changzhou	Move out	20230404	2.82479
Jiangsu Province	Changzhou	Move out	20230405	3.43304
Jiangsu Province	Changzhou	Move out	20230406	2.77704
Jiangsu Province	Changzhou	Move out	20230407	2.84223
Jiangsu Province	Changzhou	Move out	20230408	3.42711
Jiangsu Province	Changzhou	Move out	20230409	3.18696
Jiangsu Province	Changzhou	Move out	20230410	3.07453
Jiangsu Province	Changzhou	Move out	20230411	2.69289
Jiangsu Province	Changzhou	Move out	20230412	2.59842
Jiangsu Province	Changzhou	Move out	20230413	2.57502
Jiangsu Province	Changzhou	Move out	20230414	2.92705
Jiangsu Province	Changzhou	Move out	20230415	3.57955
Jiangsu Province	Changzhou	Move out	20230416	3.35962
Jiangsu Province	Changzhou	Move out	20230417	3.14653
Jiangsu Province	Changzhou	Move out	20230418	2.69144
Jiangsu Province	Changzhou	Move out	20230419	2.51126
Jiangsu Province	Changzhou	Move out	20230420	2.60159
Jiangsu Province	Changzhou	Move out	20230421	2.90025
Jiangsu Province	Changzhou	Move out	20230422	2.84407
Jiangsu Province	Changzhou	Move out	20230423	2.50889
Jiangsu Province	Changzhou	Move out	20230424	2.53643
Jiangsu Province	Changzhou	Move out	20230425	2.54269
Jiangsu Province	Changzhou	Move out	20230426	2.58533
Jiangsu Province	Changzhou	Move out	20230427	2.7761
Jiangsu Province	Changzhou	Move out	20230428	3.66898
Jiangsu Province	Changzhou	Move out	20230429	6.37545
Jiangsu Province	Changzhou	Move out	20230430	7.0771
Jiangsu Province	Changzhou	Move out	20230501	6.82843
Jiangsu Province	Changzhou	Move out	20230502	4.79134
Jiangsu Province	Changzhou	Move out	20230503	4.28461
Jiangsu Province	Changzhou	Move out	20230504	3.30561
Jiangsu Province	Changzhou	Move out	20230505	2.4602
Jiangsu Province	Changzhou	Move out	20230506	2.54223
Jiangsu Province	Changzhou	Move out	20230507	2.66023
Jiangsu Province	Changzhou	Move out	20230508	2.68035
Jiangsu Province	Changzhou	Move out	20230509	2.56352
Jiangsu Province	Changzhou	Move out	20230510	2.43062
Jiangsu Province	Changzhou	Move out	20230511	2.49026
Jiangsu Province	Changzhou	Move out	20230512	2.8742
Jiangsu Province	Changzhou	Move out	20230513	3.25371
Jiangsu Province	Changzhou	Move out	20230514	3.03131
Jiangsu Province	Changzhou	Move out	20230515	3.01952
Jiangsu Province	Changzhou	Move out	20230516	2.53702
Jiangsu Province	Changzhou	Move out	20230517	2.33092
Jiangsu Province	Changzhou	Move out	20230518	2.48414
Jiangsu Province	Changzhou	Move out	20230519	2.87103
Jiangsu Province	Changzhou	Move out	20230520	3.36736
Jiangsu Province	Changzhou	Move out	20230521	2.9495
Jiangsu Province	Changzhou	Move out	20230522	2.81407
Jiangsu Province	Changzhou	Move out	20230523	2.54253
Jiangsu Province	Changzhou	Move out	20230524	2.38804
Jiangsu Province	Changzhou	Move out	20230525	2.41817
Jiangsu Province	Changzhou	Move out	20230526	2.80785
Jiangsu Province	Changzhou	Move out	20230527	3.05004
Jiangsu Province	Changzhou	Move out	20230528	2.86986
Jiangsu Province	Changzhou	Move out	20230529	2.75105
Jiangsu Province	Changzhou	Move out	20230530	2.38723
Jiangsu Province	Changzhou	Move out	20230531	2.30976
Jiangsu Province	Changzhou	Move out	20230601	2.42844
Jiangsu Province	Changzhou	Move out	20230602	2.75429
Jiangsu Province	Changzhou	Move out	20230603	3.15621
Jiangsu Province	Changzhou	Move out	20230604	2.72614
Jiangsu Province	Changzhou	Move out	20230605	2.62391
Jiangsu Province	Changzhou	Move out	20230606	2.45479
Jiangsu Province	Changzhou	Move out	20230607	2.37489
Jiangsu Province	Changzhou	Move out	20230608	2.41118
Jiangsu Province	Changzhou	Move out	20230609	2.6683
Jiangsu Province	Changzhou	Move out	20230610	3.00021
Jiangsu Province	Changzhou	Move out	20230611	2.88042
Jiangsu Province	Changzhou	Move out	20230612	2.90051
Jiangsu Province	Changzhou	Move out	20230613	2.54845
Jiangsu Province	Changzhou	Move out	20230614	2.45874
Jiangsu Province	Changzhou	Move out	20230615	2.41662
Jiangsu Province	Changzhou	Move out	20230616	2.70851
Jiangsu Province	Changzhou	Move out	20230617	3.02687
Jiangsu Province	Changzhou	Move out	20230618	2.87375
Jiangsu Province	Changzhou	Move out	20230619	2.91969
Jiangsu Province	Changzhou	Move out	20230620	2.5979
Jiangsu Province	Changzhou	Move out	20230621	3.34109
Jiangsu Province	Changzhou	Move out	20230622	5.27605
Jiangsu Province	Changzhou	Move out	20230623	3.32191
Jiangsu Province	Changzhou	Move out	20230624	3.15246
Jiangsu Province	Changzhou	Move out	20230625	2.75416
Jiangsu Province	Changzhou	Move out	20230626	2.50714
Jiangsu Province	Changzhou	Move out	20230627	2.63273
Jiangsu Province	Changzhou	Move out	20230628	2.8884
Jiangsu Province	Changzhou	Move out	20230629	2.67404
Jiangsu Province	Changzhou	Move out	20230630	2.78948
Jiangsu Province	Changzhou	Move out	20230701	3.40968
Jiangsu Province	Changzhou	Move out	20230702	3.1985
Jiangsu Province	Changzhou	Move out	20230703	3.01842
Jiangsu Province	Changzhou	Move out	20230704	2.74162
Jiangsu Province	Changzhou	Move out	20230705	2.6604
Jiangsu Province	Changzhou	Move out	20230706	2.6974
Jiangsu Province	Changzhou	Move out	20230707	2.8407
Jiangsu Province	Changzhou	Move out	20230708	2.989
Jiangsu Province	Changzhou	Move out	20230709	3.06316
Jiangsu Province	Changzhou	Move out	20230710	2.91169
Jiangsu Province	Changzhou	Move out	20230711	2.7909
Jiangsu Province	Changzhou	Move out	20230712	2.66438
Jiangsu Province	Changzhou	Move out	20230713	2.63982
Jiangsu Province	Changzhou	Move out	20230714	2.93061
Jiangsu Province	Changzhou	Move out	20230715	3.27907
Jiangsu Province	Changzhou	Move out	20230716	3.13279
Jiangsu Province	Changzhou	Move out	20230717	3.00196
Jiangsu Province	Changzhou	Move out	20230718	2.75014
Jiangsu Province	Changzhou	Move out	20230719	2.6256
Jiangsu Province	Changzhou	Move out	20230720	2.58908
Jiangsu Province	Changzhou	Move out	20230721	2.89705
Jiangsu Province	Changzhou	Move out	20230722	3.24518
Jiangsu Province	Changzhou	Move out	20230723	3.26333
Jiangsu Province	Changzhou	Move out	20230724	3.11607
Jiangsu Province	Changzhou	Move out	20230725	2.77901
Jiangsu Province	Changzhou	Move out	20230726	2.64284
Jiangsu Province	Changzhou	Move out	20230727	2.62443
Jiangsu Province	Changzhou	Move out	20230728	2.86886
Jiangsu Province	Changzhou	Move out	20230729	3.10518
Jiangsu Province	Changzhou	Move out	20230730	3.21463
Jiangsu Province	Changzhou	Move out	20230731	3.02068
Jiangsu Province	Changzhou	Move out	20230801	2.91613
Jiangsu Province	Changzhou	Move out	20230802	2.75504
Jiangsu Province	Changzhou	Move out	20230803	2.77179
Jiangsu Province	Changzhou	Move out	20230804	3.07136
Jiangsu Province	Changzhou	Move out	20230805	3.29595
Jiangsu Province	Changzhou	Move out	20230806	3.44062
Jiangsu Province	Changzhou	Move out	20230807	3.22033
Jiangsu Province	Changzhou	Move out	20230808	2.84323
Jiangsu Province	Changzhou	Move out	20230809	2.74026
Jiangsu Province	Changzhou	Move out	20230810	2.78021
Jiangsu Province	Changzhou	Move out	20230811	3.29621
Jiangsu Province	Changzhou	Move out	20230812	3.78497
Jiangsu Province	Changzhou	Move out	20230813	3.63946
Jiangsu Province	Changzhou	Move out	20230814	3.4308
Jiangsu Province	Changzhou	Move out	20230815	3.07632
Jiangsu Province	Changzhou	Move out	20230816	2.95381
Jiangsu Province	Changzhou	Move out	20230817	2.97656
Jiangsu Province	Changzhou	Move out	20230818	3.32709
Jiangsu Province	Changzhou	Move out	20230819	3.83412
Jiangsu Province	Changzhou	Move out	20230820	3.72979
Jiangsu Province	Changzhou	Move out	20230821	3.43988
Jiangsu Province	Changzhou	Move out	20230822	2.95021
Jiangsu Province	Changzhou	Move out	20230823	2.79508
Jiangsu Province	Changzhou	Move out	20230824	3.03164
Jiangsu Province	Changzhou	Move out	20230825	3.2828
Jiangsu Province	Changzhou	Move out	20230826	3.88619
Jiangsu Province	Changzhou	Move out	20230827	3.6567
Jiangsu Province	Changzhou	Move out	20230828	3.20034
Jiangsu Province	Changzhou	Move out	20230829	2.82547
Jiangsu Province	Changzhou	Move out	20230830	2.42835
Jiangsu Province	Changzhou	Move out	20230831	2.54904
Jiangsu Province	Changzhou	Move out	20230901	2.71502
Jiangsu Province	Changzhou	Move out	20230902	3.27762
Jiangsu Province	Changzhou	Move out	20230903	2.92028
Jiangsu Province	Changzhou	Move out	20230904	2.62848
Jiangsu Province	Changzhou	Move out	20230905	2.33899
Jiangsu Province	Changzhou	Move out	20230906	2.22624
Jiangsu Province	Changzhou	Move out	20230907	2.25938
Jiangsu Province	Changzhou	Move out	20230908	2.61397
Jiangsu Province	Changzhou	Move out	20230909	3.09219
Jiangsu Province	Changzhou	Move out	20230910	2.8013
Jiangsu Province	Changzhou	Move out	20230911	2.85123
Jiangsu Province	Changzhou	Move out	20230912	2.3894
Jiangsu Province	Changzhou	Move out	20230913	2.21985
Jiangsu Province	Changzhou	Move out	20230914	2.23897
Jiangsu Province	Changzhou	Move out	20230915	2.55898
Jiangsu Province	Changzhou	Move out	20230916	2.98365
Jiangsu Province	Changzhou	Move out	20230917	2.7644
Jiangsu Province	Changzhou	Move out	20230918	2.68405
Jiangsu Province	Changzhou	Move out	20230919	2.37272
Jiangsu Province	Changzhou	Move out	20230920	2.21781
Jiangsu Province	Changzhou	Move out	20230921	2.2551
Jiangsu Province	Changzhou	Move out	20230922	2.46097
Jiangsu Province	Changzhou	Move out	20230923	2.54502
Jiangsu Province	Changzhou	Move out	20230924	2.43716
Jiangsu Province	Changzhou	Move out	20230925	2.55578
Jiangsu Province	Changzhou	Move out	20230926	2.43308
Jiangsu Province	Changzhou	Move out	20230927	2.56838
Jiangsu Province	Changzhou	Move out	20230928	4.02301
Jiangsu Province	Changzhou	Move out	20230929	8.70144
Jiangsu Province	Changzhou	Move out	20230930	5.56489
Jiangsu Province	Changzhou	Move out	20231001	5.0694
Jiangsu Province	Changzhou	Move out	20231002	4.32838
Jiangsu Province	Changzhou	Move out	20231003	3.66256
Jiangsu Province	Changzhou	Move out	20231004	3.46832
Jiangsu Province	Changzhou	Move out	20231005	3.28769
Jiangsu Province	Changzhou	Move out	20231006	3.14666
Jiangsu Province	Changzhou	Move out	20231007	2.54528
Jiangsu Province	Changzhou	Move out	20231008	2.17226
Jiangsu Province	Changzhou	Move out	20231009	2.14242
Jiangsu Province	Changzhou	Move out	20231010	2.13497
Jiangsu Province	Changzhou	Move out	20231011	2.22701
Jiangsu Province	Changzhou	Move out	20231012	2.22601
Jiangsu Province	Changzhou	Move out	20231013	2.45187
Jiangsu Province	Changzhou	Move out	20231014	2.79894
Jiangsu Province	Changzhou	Move out	20231015	2.62012
Jiangsu Province	Changzhou	Move out	20231016	2.58698
Jiangsu Province	Changzhou	Move out	20231017	2.30821
Jiangsu Province	Changzhou	Move out	20231018	2.17812
Jiangsu Province	Changzhou	Move out	20231019	2.21133
Jiangsu Province	Changzhou	Move out	20231020	2.56151
Jiangsu Province	Changzhou	Move out	20231021	2.98747
Jiangsu Province	Changzhou	Move out	20231022	2.72179
Jiangsu Province	Changzhou	Move out	20231023	2.57664
Jiangsu Province	Changzhou	Move out	20231024	2.26505
Jiangsu Province	Changzhou	Move out	20231025	2.19964
Jiangsu Province	Changzhou	Move out	20231026	2.16377
Jiangsu Province	Changzhou	Move out	20231027	2.52169
Jiangsu Province	Changzhou	Move out	20231028	2.88334
Jiangsu Province	Changzhou	Move out	20231029	2.70478
Jiangsu Province	Changzhou	Move out	20231030	2.52211
Jiangsu Province	Changzhou	Move out	20231031	2.19108
Jiangsu Province	Changzhou	Move out	20231101	2.16173
Jiangsu Province	Changzhou	Move out	20231102	2.16986
Jiangsu Province	Changzhou	Move out	20231103	2.51852
Jiangsu Province	Changzhou	Move out	20231104	2.92689
Jiangsu Province	Changzhou	Move out	20231105	2.49564
Jiangsu Province	Changzhou	Move out	20231106	2.45508
Jiangsu Province	Changzhou	Move out	20231107	2.1547
Jiangsu Province	Changzhou	Move out	20231108	2.10415
Jiangsu Province	Changzhou	Move out	20231109	2.03734
Jiangsu Province	Changzhou	Move out	20231110	2.36021
Jiangsu Province	Changzhou	Move out	20231111	2.94927
Jiangsu Province	Changzhou	Move out	20231112	2.59637
Jiangsu Province	Changzhou	Move out	20231113	2.57638
Jiangsu Province	Changzhou	Move out	20231114	2.2623
Jiangsu Province	Changzhou	Move out	20231115	2.1915
Jiangsu Province	Changzhou	Move out	20231116	2.21214
Jiangsu Province	Changzhou	Move out	20231117	2.63661
Jiangsu Province	Changzhou	Move out	20231118	3.06637
Jiangsu Province	Changzhou	Move out	20231119	2.64889
Jiangsu Province	Changzhou	Move out	20231120	2.59923
Jiangsu Province	Changzhou	Move out	20231121	2.26599
Jiangsu Province	Changzhou	Move out	20231122	2.12453
Jiangsu Province	Changzhou	Move out	20231123	2.16973
Jiangsu Province	Changzhou	Move out	20231124	2.41642
Jiangsu Province	Changzhou	Move out	20231125	2.8187
Jiangsu Province	Changzhou	Move out	20231126	2.57894
Jiangsu Province	Changzhou	Move out	20231127	2.49749
Jiangsu Province	Changzhou	Move out	20231128	2.2171
Jiangsu Province	Changzhou	Move out	20231129	2.06731
Jiangsu Province	Changzhou	Move out	20231130	2.07571
Jiangsu Province	Changzhou	Move out	20231201	2.44565
Jiangsu Province	Changzhou	Move out	20231202	2.78459
Jiangsu Province	Changzhou	Move out	20231203	2.45845
Jiangsu Province	Changzhou	Move out	20231204	2.37343
Jiangsu Province	Changzhou	Move out	20231205	2.10535
Jiangsu Province	Changzhou	Move out	20231206	2.01253
Jiangsu Province	Changzhou	Move out	20231207	2.0749
Jiangsu Province	Changzhou	Move out	20231208	2.43399
Jiangsu Province	Changzhou	Move out	20231209	2.81737
Jiangsu Province	Changzhou	Move out	20231210	2.37259
Jiangsu Province	Changzhou	Move out	20231211	2.31168
Jiangsu Province	Changzhou	Move out	20231212	2.10872
Jiangsu Province	Changzhou	Move out	20231213	2.02442
Jiangsu Province	Changzhou	Move out	20231214	2.09809
Jiangsu Province	Changzhou	Move out	20231215	2.25374
Jiangsu Province	Changzhou	Move out	20231216	2.41992
Jiangsu Province	Changzhou	Move out	20231217	2.23758
Jiangsu Province	Changzhou	Move out	20231218	2.17657
Jiangsu Province	Changzhou	Move out	20231219	1.65771
Jiangsu Province	Changzhou	Move out	20231220	1.90774
Jiangsu Province	Changzhou	Move out	20231221	2.01298
Jiangsu Province	Changzhou	Move out	20231222	2.12862
Jiangsu Province	Changzhou	Move out	20231223	2.26343
Jiangsu Province	Changzhou	Move out	20231224	2.1024
Jiangsu Province	Changzhou	Move out	20231225	2.26139
Jiangsu Province	Changzhou	Move out	20231226	2.07969
Jiangsu Province	Changzhou	Move out	20231227	2.01982
Jiangsu Province	Changzhou	Move out	20231228	2.09252
Jiangsu Province	Changzhou	Move out	20231229	2.68988
Jiangsu Province	Changzhou	Move out	20231230	3.46288
Jiangsu Province	Changzhou	Move out	20231231	3.45977
Jiangsu Province	Huai'an	Move out	20230101	0.881086
Jiangsu Province	Huai'an	Move out	20230102	1.06275
Jiangsu Province	Huai'an	Move out	20230103	1.06755
Jiangsu Province	Huai'an	Move out	20230104	0.899521
Jiangsu Province	Huai'an	Move out	20230105	0.878785
Jiangsu Province	Huai'an	Move out	20230106	0.976763
Jiangsu Province	Huai'an	Move out	20230107	1.0381
Jiangsu Province	Huai'an	Move out	20230108	1.06398
Jiangsu Province	Huai'an	Move out	20230109	1.08812
Jiangsu Province	Huai'an	Move out	20230110	1.07033
Jiangsu Province	Huai'an	Move out	20230111	1.11842
Jiangsu Province	Huai'an	Move out	20230112	1.16565
Jiangsu Province	Huai'an	Move out	20230113	1.19294
Jiangsu Province	Huai'an	Move out	20230114	1.14612
Jiangsu Province	Huai'an	Move out	20230115	1.0078
Jiangsu Province	Huai'an	Move out	20230116	1.26888
Jiangsu Province	Huai'an	Move out	20230117	1.35021
Jiangsu Province	Huai'an	Move out	20230118	1.3596
Jiangsu Province	Huai'an	Move out	20230119	1.46685
Jiangsu Province	Huai'an	Move out	20230120	1.37998
Jiangsu Province	Huai'an	Move out	20230121	1.23415
Jiangsu Province	Huai'an	Move out	20230122	1.05342
Jiangsu Province	Huai'an	Move out	20230123	2.60178
Jiangsu Province	Huai'an	Move out	20230124	2.72283
Jiangsu Province	Huai'an	Move out	20230125	3.06096
Jiangsu Province	Huai'an	Move out	20230126	3.67082
Jiangsu Province	Huai'an	Move out	20230127	4.30359
Jiangsu Province	Huai'an	Move out	20230128	3.69619
Jiangsu Province	Huai'an	Move out	20230129	3.00027
Jiangsu Province	Huai'an	Move out	20230130	2.53128
Jiangsu Province	Huai'an	Move out	20230131	2.24509
Jiangsu Province	Huai'an	Move out	20230201	1.82244
Jiangsu Province	Huai'an	Move out	20230202	1.59956
Jiangsu Province	Huai'an	Move out	20230203	1.52617
Jiangsu Province	Huai'an	Move out	20230204	1.36592
Jiangsu Province	Huai'an	Move out	20230205	1.24513
Jiangsu Province	Huai'an	Move out	20230206	1.6595
Jiangsu Province	Huai'an	Move out	20230207	1.37645
Jiangsu Province	Huai'an	Move out	20230208	1.30967
Jiangsu Province	Huai'an	Move out	20230209	1.12451
Jiangsu Province	Huai'an	Move out	20230210	1.26081
Jiangsu Province	Huai'an	Move out	20230211	1.48243
Jiangsu Province	Huai'an	Move out	20230212	1.30271
Jiangsu Province	Huai'an	Move out	20230213	1.19773
Jiangsu Province	Huai'an	Move out	20230214	1.08867
Jiangsu Province	Huai'an	Move out	20230215	1.08232
Jiangsu Province	Huai'an	Move out	20230216	1.13202
Jiangsu Province	Huai'an	Move out	20230217	1.25877
Jiangsu Province	Huai'an	Move out	20230218	1.59609
Jiangsu Province	Huai'an	Move out	20230219	1.46399
Jiangsu Province	Huai'an	Move out	20230220	1.28832
Jiangsu Province	Huai'an	Move out	20230221	1.0034
Jiangsu Province	Huai'an	Move out	20230222	1.01736
Jiangsu Province	Huai'an	Move out	20230223	0.997661
Jiangsu Province	Huai'an	Move out	20230224	1.19443
Jiangsu Province	Huai'an	Move out	20230225	1.36028
Jiangsu Province	Huai'an	Move out	20230226	1.25161
Jiangsu Province	Huai'an	Move out	20230227	1.26888
Jiangsu Province	Huai'an	Move out	20230228	1.07743
Jiangsu Province	Huai'an	Move out	20230301	1.02562
Jiangsu Province	Huai'an	Move out	20230302	1.02565
Jiangsu Province	Huai'an	Move out	20230303	1.16442
Jiangsu Province	Huai'an	Move out	20230304	1.31745
Jiangsu Province	Huai'an	Move out	20230305	1.23966
Jiangsu Province	Huai'an	Move out	20230306	1.26486
Jiangsu Province	Huai'an	Move out	20230307	1.05485
Jiangsu Province	Huai'an	Move out	20230308	1.02841
Jiangsu Province	Huai'an	Move out	20230309	1.03596
Jiangsu Province	Huai'an	Move out	20230310	1.23843
Jiangsu Province	Huai'an	Move out	20230311	1.48006
Jiangsu Province	Huai'an	Move out	20230312	1.3181
Jiangsu Province	Huai'an	Move out	20230313	1.34619
Jiangsu Province	Huai'an	Move out	20230314	1.09512
Jiangsu Province	Huai'an	Move out	20230315	1.07727
Jiangsu Province	Huai'an	Move out	20230316	1.07017
Jiangsu Province	Huai'an	Move out	20230317	1.21124
Jiangsu Province	Huai'an	Move out	20230318	1.50547
Jiangsu Province	Huai'an	Move out	20230319	1.3965
Jiangsu Province	Huai'an	Move out	20230320	1.47099
Jiangsu Province	Huai'an	Move out	20230321	1.12457
Jiangsu Province	Huai'an	Move out	20230322	1.00382
Jiangsu Province	Huai'an	Move out	20230323	1.0344
Jiangsu Province	Huai'an	Move out	20230324	1.24468
Jiangsu Province	Huai'an	Move out	20230325	1.4373
Jiangsu Province	Huai'an	Move out	20230326	1.39116
Jiangsu Province	Huai'an	Move out	20230327	1.37894
Jiangsu Province	Huai'an	Move out	20230328	1.12133
Jiangsu Province	Huai'an	Move out	20230329	1.11245
Jiangsu Province	Huai'an	Move out	20230330	1.11864
Jiangsu Province	Huai'an	Move out	20230331	1.37528
Jiangsu Province	Huai'an	Move out	20230401	1.69394
Jiangsu Province	Huai'an	Move out	20230402	1.78015
Jiangsu Province	Huai'an	Move out	20230403	1.64401
Jiangsu Province	Huai'an	Move out	20230404	1.21192
Jiangsu Province	Huai'an	Move out	20230405	1.44161
Jiangsu Province	Huai'an	Move out	20230406	1.68499
Jiangsu Province	Huai'an	Move out	20230407	1.47987
Jiangsu Province	Huai'an	Move out	20230408	1.55902
Jiangsu Province	Huai'an	Move out	20230409	1.40156
Jiangsu Province	Huai'an	Move out	20230410	1.44044
Jiangsu Province	Huai'an	Move out	20230411	1.17972
Jiangsu Province	Huai'an	Move out	20230412	1.10073
Jiangsu Province	Huai'an	Move out	20230413	1.12217
Jiangsu Province	Huai'an	Move out	20230414	1.30559
Jiangsu Province	Huai'an	Move out	20230415	1.51418
Jiangsu Province	Huai'an	Move out	20230416	1.37557
Jiangsu Province	Huai'an	Move out	20230417	1.4142
Jiangsu Province	Huai'an	Move out	20230418	1.13031
Jiangsu Province	Huai'an	Move out	20230419	1.07506
Jiangsu Province	Huai'an	Move out	20230420	1.10442
Jiangsu Province	Huai'an	Move out	20230421	1.17236
Jiangsu Province	Huai'an	Move out	20230422	1.17418
Jiangsu Province	Huai'an	Move out	20230423	1.07604
Jiangsu Province	Huai'an	Move out	20230424	1.08738
Jiangsu Province	Huai'an	Move out	20230425	1.05028
Jiangsu Province	Huai'an	Move out	20230426	1.07578
Jiangsu Province	Huai'an	Move out	20230427	1.14148
Jiangsu Province	Huai'an	Move out	20230428	1.63037
Jiangsu Province	Huai'an	Move out	20230429	2.75841
Jiangsu Province	Huai'an	Move out	20230430	2.72837
Jiangsu Province	Huai'an	Move out	20230501	3.03841
Jiangsu Province	Huai'an	Move out	20230502	3.41506
Jiangsu Province	Huai'an	Move out	20230503	4.22674
Jiangsu Province	Huai'an	Move out	20230504	2.57778
Jiangsu Province	Huai'an	Move out	20230505	1.53314
Jiangsu Province	Huai'an	Move out	20230506	1.38312
Jiangsu Province	Huai'an	Move out	20230507	1.33258
Jiangsu Province	Huai'an	Move out	20230508	1.30779
Jiangsu Province	Huai'an	Move out	20230509	1.13912
Jiangsu Province	Huai'an	Move out	20230510	1.097
Jiangsu Province	Huai'an	Move out	20230511	1.10601
Jiangsu Province	Huai'an	Move out	20230512	1.25625
Jiangsu Province	Huai'an	Move out	20230513	1.40622
Jiangsu Province	Huai'an	Move out	20230514	1.30523
Jiangsu Province	Huai'an	Move out	20230515	1.33005
Jiangsu Province	Huai'an	Move out	20230516	1.09314
Jiangsu Province	Huai'an	Move out	20230517	1.04075
Jiangsu Province	Huai'an	Move out	20230518	1.07743
Jiangsu Province	Huai'an	Move out	20230519	1.24769
Jiangsu Province	Huai'an	Move out	20230520	1.46205
Jiangsu Province	Huai'an	Move out	20230521	1.36504
Jiangsu Province	Huai'an	Move out	20230522	1.36472
Jiangsu Province	Huai'an	Move out	20230523	1.097
Jiangsu Province	Huai'an	Move out	20230524	1.05773
Jiangsu Province	Huai'an	Move out	20230525	1.04364
Jiangsu Province	Huai'an	Move out	20230526	1.22469
Jiangsu Province	Huai'an	Move out	20230527	1.31926
Jiangsu Province	Huai'an	Move out	20230528	1.25754
Jiangsu Province	Huai'an	Move out	20230529	1.25482
Jiangsu Province	Huai'an	Move out	20230530	1.04059
Jiangsu Province	Huai'an	Move out	20230531	1.02957
Jiangsu Province	Huai'an	Move out	20230601	1.05287
Jiangsu Province	Huai'an	Move out	20230602	1.17136
Jiangsu Province	Huai'an	Move out	20230603	1.32915
Jiangsu Province	Huai'an	Move out	20230604	1.26729
Jiangsu Province	Huai'an	Move out	20230605	1.26616
Jiangsu Province	Huai'an	Move out	20230606	1.12739
Jiangsu Province	Huai'an	Move out	20230607	1.11722
Jiangsu Province	Huai'an	Move out	20230608	1.04629
Jiangsu Province	Huai'an	Move out	20230609	1.2
Jiangsu Province	Huai'an	Move out	20230610	1.46921
Jiangsu Province	Huai'an	Move out	20230611	1.37898
Jiangsu Province	Huai'an	Move out	20230612	1.39599
Jiangsu Province	Huai'an	Move out	20230613	1.19229
Jiangsu Province	Huai'an	Move out	20230614	1.15208
Jiangsu Province	Huai'an	Move out	20230615	1.04688
Jiangsu Province	Huai'an	Move out	20230616	1.18309
Jiangsu Province	Huai'an	Move out	20230617	1.43733
Jiangsu Province	Huai'an	Move out	20230618	1.35043
Jiangsu Province	Huai'an	Move out	20230619	1.37878
Jiangsu Province	Huai'an	Move out	20230620	1.20774
Jiangsu Province	Huai'an	Move out	20230621	1.43477
Jiangsu Province	Huai'an	Move out	20230622	1.7449
Jiangsu Province	Huai'an	Move out	20230623	1.6547
Jiangsu Province	Huai'an	Move out	20230624	2.04752
Jiangsu Province	Huai'an	Move out	20230625	1.67054
Jiangsu Province	Huai'an	Move out	20230626	1.29509
Jiangsu Province	Huai'an	Move out	20230627	1.33449
Jiangsu Province	Huai'an	Move out	20230628	1.34181
Jiangsu Province	Huai'an	Move out	20230629	1.26159
Jiangsu Province	Huai'an	Move out	20230630	1.41258
Jiangsu Province	Huai'an	Move out	20230701	1.90412
Jiangsu Province	Huai'an	Move out	20230702	1.56168
Jiangsu Province	Huai'an	Move out	20230703	1.42392
Jiangsu Province	Huai'an	Move out	20230704	1.33086
Jiangsu Province	Huai'an	Move out	20230705	1.30575
Jiangsu Province	Huai'an	Move out	20230706	1.23645
Jiangsu Province	Huai'an	Move out	20230707	1.26564
Jiangsu Province	Huai'an	Move out	20230708	1.42531
Jiangsu Province	Huai'an	Move out	20230709	1.42647
Jiangsu Province	Huai'an	Move out	20230710	1.40759
Jiangsu Province	Huai'an	Move out	20230711	1.22284
Jiangsu Province	Huai'an	Move out	20230712	1.19705
Jiangsu Province	Huai'an	Move out	20230713	1.18153
Jiangsu Province	Huai'an	Move out	20230714	1.28592
Jiangsu Province	Huai'an	Move out	20230715	1.47945
Jiangsu Province	Huai'an	Move out	20230716	1.50135
Jiangsu Province	Huai'an	Move out	20230717	1.40412
Jiangsu Province	Huai'an	Move out	20230718	1.21694
Jiangsu Province	Huai'an	Move out	20230719	1.22258
Jiangsu Province	Huai'an	Move out	20230720	1.20522
Jiangsu Province	Huai'an	Move out	20230721	1.32532
Jiangsu Province	Huai'an	Move out	20230722	1.49656
Jiangsu Province	Huai'an	Move out	20230723	1.5667
Jiangsu Province	Huai'an	Move out	20230724	1.50148
Jiangsu Province	Huai'an	Move out	20230725	1.31849
Jiangsu Province	Huai'an	Move out	20230726	1.24303
Jiangsu Province	Huai'an	Move out	20230727	1.22919
Jiangsu Province	Huai'an	Move out	20230728	1.36767
Jiangsu Province	Huai'an	Move out	20230729	1.41902
Jiangsu Province	Huai'an	Move out	20230730	1.46863
Jiangsu Province	Huai'an	Move out	20230731	1.48548
Jiangsu Province	Huai'an	Move out	20230801	1.39893
Jiangsu Province	Huai'an	Move out	20230802	1.34855
Jiangsu Province	Huai'an	Move out	20230803	1.35918
Jiangsu Province	Huai'an	Move out	20230804	1.49704
Jiangsu Province	Huai'an	Move out	20230805	1.57846
Jiangsu Province	Huai'an	Move out	20230806	1.70048
Jiangsu Province	Huai'an	Move out	20230807	1.66721
Jiangsu Province	Huai'an	Move out	20230808	1.44067
Jiangsu Province	Huai'an	Move out	20230809	1.36537
Jiangsu Province	Huai'an	Move out	20230810	1.37949
Jiangsu Province	Huai'an	Move out	20230811	1.60821
Jiangsu Province	Huai'an	Move out	20230812	1.84119
Jiangsu Province	Huai'an	Move out	20230813	1.86919
Jiangsu Province	Huai'an	Move out	20230814	1.77102
Jiangsu Province	Huai'an	Move out	20230815	1.56894
Jiangsu Province	Huai'an	Move out	20230816	1.50735
Jiangsu Province	Huai'an	Move out	20230817	1.47122
Jiangsu Province	Huai'an	Move out	20230818	1.64278
Jiangsu Province	Huai'an	Move out	20230819	1.8363
Jiangsu Province	Huai'an	Move out	20230820	1.82509
Jiangsu Province	Huai'an	Move out	20230821	1.75417
Jiangsu Province	Huai'an	Move out	20230822	1.49306
Jiangsu Province	Huai'an	Move out	20230823	1.41539
Jiangsu Province	Huai'an	Move out	20230824	1.49503
Jiangsu Province	Huai'an	Move out	20230825	1.60195
Jiangsu Province	Huai'an	Move out	20230826	1.87055
Jiangsu Province	Huai'an	Move out	20230827	1.61022
Jiangsu Province	Huai'an	Move out	20230828	1.45019
Jiangsu Province	Huai'an	Move out	20230829	1.422
Jiangsu Province	Huai'an	Move out	20230830	1.24805
Jiangsu Province	Huai'an	Move out	20230831	1.4384
Jiangsu Province	Huai'an	Move out	20230901	1.4327
Jiangsu Province	Huai'an	Move out	20230902	1.78722
Jiangsu Province	Huai'an	Move out	20230903	1.60305
Jiangsu Province	Huai'an	Move out	20230904	1.31363
Jiangsu Province	Huai'an	Move out	20230905	1.06483
Jiangsu Province	Huai'an	Move out	20230906	1.05313
Jiangsu Province	Huai'an	Move out	20230907	1.05225
Jiangsu Province	Huai'an	Move out	20230908	1.23175
Jiangsu Province	Huai'an	Move out	20230909	1.50281
Jiangsu Province	Huai'an	Move out	20230910	1.31282
Jiangsu Province	Huai'an	Move out	20230911	1.34411
Jiangsu Province	Huai'an	Move out	20230912	1.067
Jiangsu Province	Huai'an	Move out	20230913	0.960174
Jiangsu Province	Huai'an	Move out	20230914	1.03531
Jiangsu Province	Huai'an	Move out	20230915	1.23681
Jiangsu Province	Huai'an	Move out	20230916	1.45725
Jiangsu Province	Huai'an	Move out	20230917	1.29282
Jiangsu Province	Huai'an	Move out	20230918	1.24837
Jiangsu Province	Huai'an	Move out	20230919	1.00822
Jiangsu Province	Huai'an	Move out	20230920	0.950162
Jiangsu Province	Huai'an	Move out	20230921	1.0135
Jiangsu Province	Huai'an	Move out	20230922	1.08932
Jiangsu Province	Huai'an	Move out	20230923	1.16384
Jiangsu Province	Huai'an	Move out	20230924	1.04798
Jiangsu Province	Huai'an	Move out	20230925	1.04185
Jiangsu Province	Huai'an	Move out	20230926	0.968242
Jiangsu Province	Huai'an	Move out	20230927	1.01104
Jiangsu Province	Huai'an	Move out	20230928	1.62379
Jiangsu Province	Huai'an	Move out	20230929	2.69584
Jiangsu Province	Huai'an	Move out	20230930	2.14002
Jiangsu Province	Huai'an	Move out	20231001	2.42987
Jiangsu Province	Huai'an	Move out	20231002	2.83448
Jiangsu Province	Huai'an	Move out	20231003	3.29433
Jiangsu Province	Huai'an	Move out	20231004	3.51977
Jiangsu Province	Huai'an	Move out	20231005	3.33837
Jiangsu Province	Huai'an	Move out	20231006	3.02963
Jiangsu Province	Huai'an	Move out	20231007	1.85441
Jiangsu Province	Huai'an	Move out	20231008	1.35332
Jiangsu Province	Huai'an	Move out	20231009	1.14702
Jiangsu Province	Huai'an	Move out	20231010	1.0219
Jiangsu Province	Huai'an	Move out	20231011	1.03806
Jiangsu Province	Huai'an	Move out	20231012	1.01571
Jiangsu Province	Huai'an	Move out	20231013	1.15402
Jiangsu Province	Huai'an	Move out	20231014	1.21798
Jiangsu Province	Huai'an	Move out	20231015	1.13611
Jiangsu Province	Huai'an	Move out	20231016	1.19255
Jiangsu Province	Huai'an	Move out	20231017	1.03353
Jiangsu Province	Huai'an	Move out	20231018	0.975467
Jiangsu Province	Huai'an	Move out	20231019	0.950843
Jiangsu Province	Huai'an	Move out	20231020	1.14168
Jiangsu Province	Huai'an	Move out	20231021	1.25932
Jiangsu Province	Huai'an	Move out	20231022	1.20884
Jiangsu Province	Huai'an	Move out	20231023	1.22909
Jiangsu Province	Huai'an	Move out	20231024	0.992833
Jiangsu Province	Huai'an	Move out	20231025	0.956804
Jiangsu Province	Huai'an	Move out	20231026	0.983599
Jiangsu Province	Huai'an	Move out	20231027	1.17294
Jiangsu Province	Huai'an	Move out	20231028	1.25427
Jiangsu Province	Huai'an	Move out	20231029	1.19002
Jiangsu Province	Huai'an	Move out	20231030	1.19096
Jiangsu Province	Huai'an	Move out	20231031	0.949028
Jiangsu Province	Huai'an	Move out	20231101	0.966622
Jiangsu Province	Huai'an	Move out	20231102	0.999443
Jiangsu Province	Huai'an	Move out	20231103	1.14317
Jiangsu Province	Huai'an	Move out	20231104	1.22987
Jiangsu Province	Huai'an	Move out	20231105	1.15321
Jiangsu Province	Huai'an	Move out	20231106	1.22488
Jiangsu Province	Huai'an	Move out	20231107	0.966298
Jiangsu Province	Huai'an	Move out	20231108	0.939373
Jiangsu Province	Huai'an	Move out	20231109	0.936781
Jiangsu Province	Huai'an	Move out	20231110	1.09548
Jiangsu Province	Huai'an	Move out	20231111	1.28732
Jiangsu Province	Huai'an	Move out	20231112	1.22547
Jiangsu Province	Huai'an	Move out	20231113	1.28126
Jiangsu Province	Huai'an	Move out	20231114	0.993384
Jiangsu Province	Huai'an	Move out	20231115	0.994388
Jiangsu Province	Huai'an	Move out	20231116	1.02228
Jiangsu Province	Huai'an	Move out	20231117	1.15431
Jiangsu Province	Huai'an	Move out	20231118	1.31395
Jiangsu Province	Huai'an	Move out	20231119	1.3052
Jiangsu Province	Huai'an	Move out	20231120	1.26946
Jiangsu Province	Huai'an	Move out	20231121	1.0439
Jiangsu Province	Huai'an	Move out	20231122	0.993838
Jiangsu Province	Huai'an	Move out	20231123	0.962215
Jiangsu Province	Huai'an	Move out	20231124	1.13406
Jiangsu Province	Huai'an	Move out	20231125	1.19896
Jiangsu Province	Huai'an	Move out	20231126	1.18205
Jiangsu Province	Huai'an	Move out	20231127	1.16831
Jiangsu Province	Huai'an	Move out	20231128	0.994162
Jiangsu Province	Huai'an	Move out	20231129	0.987649
Jiangsu Province	Huai'an	Move out	20231130	0.926057
Jiangsu Province	Huai'an	Move out	20231201	1.11061
Jiangsu Province	Huai'an	Move out	20231202	1.2059
Jiangsu Province	Huai'an	Move out	20231203	1.17677
Jiangsu Province	Huai'an	Move out	20231204	1.16883
Jiangsu Province	Huai'an	Move out	20231205	0.946048
Jiangsu Province	Huai'an	Move out	20231206	0.91786
Jiangsu Province	Huai'an	Move out	20231207	0.90315
Jiangsu Province	Huai'an	Move out	20231208	1.07827
Jiangsu Province	Huai'an	Move out	20231209	1.24759
Jiangsu Province	Huai'an	Move out	20231210	1.12564
Jiangsu Province	Huai'an	Move out	20231211	1.19886
Jiangsu Province	Huai'an	Move out	20231212	0.965099
Jiangsu Province	Huai'an	Move out	20231213	0.958327
Jiangsu Province	Huai'an	Move out	20231214	0.860965
Jiangsu Province	Huai'an	Move out	20231215	0.993805
Jiangsu Province	Huai'an	Move out	20231216	0.986839
Jiangsu Province	Huai'an	Move out	20231217	0.986191
Jiangsu Province	Huai'an	Move out	20231218	1.01901
Jiangsu Province	Huai'an	Move out	20231219	0.750384
Jiangsu Province	Huai'an	Move out	20231220	0.865987
Jiangsu Province	Huai'an	Move out	20231221	0.863006
Jiangsu Province	Huai'an	Move out	20231222	0.922558
Jiangsu Province	Huai'an	Move out	20231223	1.06437
Jiangsu Province	Huai'an	Move out	20231224	1.02083
Jiangsu Province	Huai'an	Move out	20231225	1.09454
Jiangsu Province	Huai'an	Move out	20231226	0.962507
Jiangsu Province	Huai'an	Move out	20231227	0.904705
Jiangsu Province	Huai'an	Move out	20231228	0.921164
Jiangsu Province	Huai'an	Move out	20231229	1.20253
Jiangsu Province	Huai'an	Move out	20231230	1.49698
Jiangsu Province	Huai'an	Move out	20231231	1.37917
Jiangsu Province	Lianyungang	Move out	20230101	0.785765
Jiangsu Province	Lianyungang	Move out	20230102	0.854874
Jiangsu Province	Lianyungang	Move out	20230103	0.858017
Jiangsu Province	Lianyungang	Move out	20230104	0.846806
Jiangsu Province	Lianyungang	Move out	20230105	0.842011
Jiangsu Province	Lianyungang	Move out	20230106	0.89748
Jiangsu Province	Lianyungang	Move out	20230107	0.996397
Jiangsu Province	Lianyungang	Move out	20230108	0.976018
Jiangsu Province	Lianyungang	Move out	20230109	0.971417
Jiangsu Province	Lianyungang	Move out	20230110	1.01655
Jiangsu Province	Lianyungang	Move out	20230111	1.08514
Jiangsu Province	Lianyungang	Move out	20230112	1.05268
Jiangsu Province	Lianyungang	Move out	20230113	1.09023
Jiangsu Province	Lianyungang	Move out	20230114	1.03628
Jiangsu Province	Lianyungang	Move out	20230115	0.965358
Jiangsu Province	Lianyungang	Move out	20230116	1.07519
Jiangsu Province	Lianyungang	Move out	20230117	1.18014
Jiangsu Province	Lianyungang	Move out	20230118	1.18876
Jiangsu Province	Lianyungang	Move out	20230119	1.27193
Jiangsu Province	Lianyungang	Move out	20230120	1.18545
Jiangsu Province	Lianyungang	Move out	20230121	0.94109
Jiangsu Province	Lianyungang	Move out	20230122	1.0056
Jiangsu Province	Lianyungang	Move out	20230123	2.03757
Jiangsu Province	Lianyungang	Move out	20230124	2.17689
Jiangsu Province	Lianyungang	Move out	20230125	2.55163
Jiangsu Province	Lianyungang	Move out	20230126	3.00789
Jiangsu Province	Lianyungang	Move out	20230127	3.6035
Jiangsu Province	Lianyungang	Move out	20230128	3.00772
Jiangsu Province	Lianyungang	Move out	20230129	2.60733
Jiangsu Province	Lianyungang	Move out	20230130	2.36857
Jiangsu Province	Lianyungang	Move out	20230131	2.14034
Jiangsu Province	Lianyungang	Move out	20230201	1.76557
Jiangsu Province	Lianyungang	Move out	20230202	1.52024
Jiangsu Province	Lianyungang	Move out	20230203	1.4729
Jiangsu Province	Lianyungang	Move out	20230204	1.34081
Jiangsu Province	Lianyungang	Move out	20230205	1.07244
Jiangsu Province	Lianyungang	Move out	20230206	1.53051
Jiangsu Province	Lianyungang	Move out	20230207	1.30238
Jiangsu Province	Lianyungang	Move out	20230208	1.16659
Jiangsu Province	Lianyungang	Move out	20230209	1.17661
Jiangsu Province	Lianyungang	Move out	20230210	1.22874
Jiangsu Province	Lianyungang	Move out	20230211	1.46847
Jiangsu Province	Lianyungang	Move out	20230212	1.2117
Jiangsu Province	Lianyungang	Move out	20230213	1.07001
Jiangsu Province	Lianyungang	Move out	20230214	1.07111
Jiangsu Province	Lianyungang	Move out	20230215	1.02821
Jiangsu Province	Lianyungang	Move out	20230216	1.09169
Jiangsu Province	Lianyungang	Move out	20230217	1.22404
Jiangsu Province	Lianyungang	Move out	20230218	1.5459
Jiangsu Province	Lianyungang	Move out	20230219	1.39009
Jiangsu Province	Lianyungang	Move out	20230220	1.16403
Jiangsu Province	Lianyungang	Move out	20230221	1.0103
Jiangsu Province	Lianyungang	Move out	20230222	1.01568
Jiangsu Province	Lianyungang	Move out	20230223	0.976406
Jiangsu Province	Lianyungang	Move out	20230224	1.1107
Jiangsu Province	Lianyungang	Move out	20230225	1.28855
Jiangsu Province	Lianyungang	Move out	20230226	1.17725
Jiangsu Province	Lianyungang	Move out	20230227	1.1237
Jiangsu Province	Lianyungang	Move out	20230228	1.04273
Jiangsu Province	Lianyungang	Move out	20230301	1.01629
Jiangsu Province	Lianyungang	Move out	20230302	0.98739
Jiangsu Province	Lianyungang	Move out	20230303	1.11702
Jiangsu Province	Lianyungang	Move out	20230304	1.28168
Jiangsu Province	Lianyungang	Move out	20230305	1.13594
Jiangsu Province	Lianyungang	Move out	20230306	1.10753
Jiangsu Province	Lianyungang	Move out	20230307	1.02546
Jiangsu Province	Lianyungang	Move out	20230308	1.00754
Jiangsu Province	Lianyungang	Move out	20230309	1.02763
Jiangsu Province	Lianyungang	Move out	20230310	1.1538
Jiangsu Province	Lianyungang	Move out	20230311	1.34311
Jiangsu Province	Lianyungang	Move out	20230312	1.1709
Jiangsu Province	Lianyungang	Move out	20230313	1.1433
Jiangsu Province	Lianyungang	Move out	20230314	1.06784
Jiangsu Province	Lianyungang	Move out	20230315	1.03094
Jiangsu Province	Lianyungang	Move out	20230316	1.0239
Jiangsu Province	Lianyungang	Move out	20230317	1.17178
Jiangsu Province	Lianyungang	Move out	20230318	1.36796
Jiangsu Province	Lianyungang	Move out	20230319	1.20486
Jiangsu Province	Lianyungang	Move out	20230320	1.19336
Jiangsu Province	Lianyungang	Move out	20230321	1.076
Jiangsu Province	Lianyungang	Move out	20230322	0.97835
Jiangsu Province	Lianyungang	Move out	20230323	0.968306
Jiangsu Province	Lianyungang	Move out	20230324	1.13189
Jiangsu Province	Lianyungang	Move out	20230325	1.31113
Jiangsu Province	Lianyungang	Move out	20230326	1.1804
Jiangsu Province	Lianyungang	Move out	20230327	1.16067
Jiangsu Province	Lianyungang	Move out	20230328	1.05294
Jiangsu Province	Lianyungang	Move out	20230329	1.02731
Jiangsu Province	Lianyungang	Move out	20230330	1.04992
Jiangsu Province	Lianyungang	Move out	20230331	1.29973
Jiangsu Province	Lianyungang	Move out	20230401	1.57746
Jiangsu Province	Lianyungang	Move out	20230402	1.38212
Jiangsu Province	Lianyungang	Move out	20230403	1.30643
Jiangsu Province	Lianyungang	Move out	20230404	1.03952
Jiangsu Province	Lianyungang	Move out	20230405	1.34253
Jiangsu Province	Lianyungang	Move out	20230406	1.46723
Jiangsu Province	Lianyungang	Move out	20230407	1.38306
Jiangsu Province	Lianyungang	Move out	20230408	1.45489
Jiangsu Province	Lianyungang	Move out	20230409	1.34949
Jiangsu Province	Lianyungang	Move out	20230410	1.26188
Jiangsu Province	Lianyungang	Move out	20230411	1.1431
Jiangsu Province	Lianyungang	Move out	20230412	1.08951
Jiangsu Province	Lianyungang	Move out	20230413	1.08692
Jiangsu Province	Lianyungang	Move out	20230414	1.23395
Jiangsu Province	Lianyungang	Move out	20230415	1.39712
Jiangsu Province	Lianyungang	Move out	20230416	1.27491
Jiangsu Province	Lianyungang	Move out	20230417	1.24889
Jiangsu Province	Lianyungang	Move out	20230418	1.0888
Jiangsu Province	Lianyungang	Move out	20230419	1.05929
Jiangsu Province	Lianyungang	Move out	20230420	1.05605
Jiangsu Province	Lianyungang	Move out	20230421	1.15321
Jiangsu Province	Lianyungang	Move out	20230422	1.15577
Jiangsu Province	Lianyungang	Move out	20230423	1.00596
Jiangsu Province	Lianyungang	Move out	20230424	1.03204
Jiangsu Province	Lianyungang	Move out	20230425	1.04788
Jiangsu Province	Lianyungang	Move out	20230426	1.07989
Jiangsu Province	Lianyungang	Move out	20230427	1.11142
Jiangsu Province	Lianyungang	Move out	20230428	1.47073
Jiangsu Province	Lianyungang	Move out	20230429	2.65427
Jiangsu Province	Lianyungang	Move out	20230430	2.41234
Jiangsu Province	Lianyungang	Move out	20230501	2.66477
Jiangsu Province	Lianyungang	Move out	20230502	3.12514
Jiangsu Province	Lianyungang	Move out	20230503	3.70559
Jiangsu Province	Lianyungang	Move out	20230504	2.20851
Jiangsu Province	Lianyungang	Move out	20230505	1.55151
Jiangsu Province	Lianyungang	Move out	20230506	1.34894
Jiangsu Province	Lianyungang	Move out	20230507	1.27507
Jiangsu Province	Lianyungang	Move out	20230508	1.26263
Jiangsu Province	Lianyungang	Move out	20230509	1.16407
Jiangsu Province	Lianyungang	Move out	20230510	1.10053
Jiangsu Province	Lianyungang	Move out	20230511	1.09489
Jiangsu Province	Lianyungang	Move out	20230512	1.216
Jiangsu Province	Lianyungang	Move out	20230513	1.34188
Jiangsu Province	Lianyungang	Move out	20230514	1.22187
Jiangsu Province	Lianyungang	Move out	20230515	1.2406
Jiangsu Province	Lianyungang	Move out	20230516	1.08657
Jiangsu Province	Lianyungang	Move out	20230517	1.06107
Jiangsu Province	Lianyungang	Move out	20230518	1.08566
Jiangsu Province	Lianyungang	Move out	20230519	1.17975
Jiangsu Province	Lianyungang	Move out	20230520	1.33355
Jiangsu Province	Lianyungang	Move out	20230521	1.23762
Jiangsu Province	Lianyungang	Move out	20230522	1.21578
Jiangsu Province	Lianyungang	Move out	20230523	1.0437
Jiangsu Province	Lianyungang	Move out	20230524	1.02151
Jiangsu Province	Lianyungang	Move out	20230525	1.00638
Jiangsu Province	Lianyungang	Move out	20230526	1.12123
Jiangsu Province	Lianyungang	Move out	20230527	1.20139
Jiangsu Province	Lianyungang	Move out	20230528	1.14618
Jiangsu Province	Lianyungang	Move out	20230529	1.13607
Jiangsu Province	Lianyungang	Move out	20230530	1.01218
Jiangsu Province	Lianyungang	Move out	20230531	1.01325
Jiangsu Province	Lianyungang	Move out	20230601	1.01069
Jiangsu Province	Lianyungang	Move out	20230602	1.12464
Jiangsu Province	Lianyungang	Move out	20230603	1.22226
Jiangsu Province	Lianyungang	Move out	20230604	1.14353
Jiangsu Province	Lianyungang	Move out	20230605	1.18856
Jiangsu Province	Lianyungang	Move out	20230606	1.05345
Jiangsu Province	Lianyungang	Move out	20230607	1.0577
Jiangsu Province	Lianyungang	Move out	20230608	1.02682
Jiangsu Province	Lianyungang	Move out	20230609	1.12191
Jiangsu Province	Lianyungang	Move out	20230610	1.31006
Jiangsu Province	Lianyungang	Move out	20230611	1.24128
Jiangsu Province	Lianyungang	Move out	20230612	1.22893
Jiangsu Province	Lianyungang	Move out	20230613	1.14745
Jiangsu Province	Lianyungang	Move out	20230614	1.09972
Jiangsu Province	Lianyungang	Move out	20230615	1.01593
Jiangsu Province	Lianyungang	Move out	20230616	1.12046
Jiangsu Province	Lianyungang	Move out	20230617	1.28803
Jiangsu Province	Lianyungang	Move out	20230618	1.21805
Jiangsu Province	Lianyungang	Move out	20230619	1.22725
Jiangsu Province	Lianyungang	Move out	20230620	1.15532
Jiangsu Province	Lianyungang	Move out	20230621	1.24303
Jiangsu Province	Lianyungang	Move out	20230622	1.51029
Jiangsu Province	Lianyungang	Move out	20230623	1.46843
Jiangsu Province	Lianyungang	Move out	20230624	1.76454
Jiangsu Province	Lianyungang	Move out	20230625	1.59913
Jiangsu Province	Lianyungang	Move out	20230626	1.23953
Jiangsu Province	Lianyungang	Move out	20230627	1.30559
Jiangsu Province	Lianyungang	Move out	20230628	1.40085
Jiangsu Province	Lianyungang	Move out	20230629	1.23541
Jiangsu Province	Lianyungang	Move out	20230630	1.31887
Jiangsu Province	Lianyungang	Move out	20230701	1.5924
Jiangsu Province	Lianyungang	Move out	20230702	1.49241
Jiangsu Province	Lianyungang	Move out	20230703	1.4292
Jiangsu Province	Lianyungang	Move out	20230704	1.30378
Jiangsu Province	Lianyungang	Move out	20230705	1.31252
Jiangsu Province	Lianyungang	Move out	20230706	1.30102
Jiangsu Province	Lianyungang	Move out	20230707	1.33475
Jiangsu Province	Lianyungang	Move out	20230708	1.44647
Jiangsu Province	Lianyungang	Move out	20230709	1.38863
Jiangsu Province	Lianyungang	Move out	20230710	1.37334
Jiangsu Province	Lianyungang	Move out	20230711	1.17567
Jiangsu Province	Lianyungang	Move out	20230712	1.22333
Jiangsu Province	Lianyungang	Move out	20230713	1.15026
Jiangsu Province	Lianyungang	Move out	20230714	1.24325
Jiangsu Province	Lianyungang	Move out	20230715	1.4002
Jiangsu Province	Lianyungang	Move out	20230716	1.47799
Jiangsu Province	Lianyungang	Move out	20230717	1.4891
Jiangsu Province	Lianyungang	Move out	20230718	1.26389
Jiangsu Province	Lianyungang	Move out	20230719	1.26198
Jiangsu Province	Lianyungang	Move out	20230720	1.24134
Jiangsu Province	Lianyungang	Move out	20230721	1.32885
Jiangsu Province	Lianyungang	Move out	20230722	1.42126
Jiangsu Province	Lianyungang	Move out	20230723	1.49027
Jiangsu Province	Lianyungang	Move out	20230724	1.48755
Jiangsu Province	Lianyungang	Move out	20230725	1.30562
Jiangsu Province	Lianyungang	Move out	20230726	1.30591
Jiangsu Province	Lianyungang	Move out	20230727	1.28923
Jiangsu Province	Lianyungang	Move out	20230728	1.40185
Jiangsu Province	Lianyungang	Move out	20230729	1.36906
Jiangsu Province	Lianyungang	Move out	20230730	1.38756
Jiangsu Province	Lianyungang	Move out	20230731	1.39693
Jiangsu Province	Lianyungang	Move out	20230801	1.40234
Jiangsu Province	Lianyungang	Move out	20230802	1.42771
Jiangsu Province	Lianyungang	Move out	20230803	1.45589
Jiangsu Province	Lianyungang	Move out	20230804	1.58154
Jiangsu Province	Lianyungang	Move out	20230805	1.58112
Jiangsu Province	Lianyungang	Move out	20230806	1.74827
Jiangsu Province	Lianyungang	Move out	20230807	1.78566
Jiangsu Province	Lianyungang	Move out	20230808	1.55326
Jiangsu Province	Lianyungang	Move out	20230809	1.53894
Jiangsu Province	Lianyungang	Move out	20230810	1.51033
Jiangsu Province	Lianyungang	Move out	20230811	1.70959
Jiangsu Province	Lianyungang	Move out	20230812	1.84405
Jiangsu Province	Lianyungang	Move out	20230813	1.9
Jiangsu Province	Lianyungang	Move out	20230814	1.95323
Jiangsu Province	Lianyungang	Move out	20230815	1.72025
Jiangsu Province	Lianyungang	Move out	20230816	1.64122
Jiangsu Province	Lianyungang	Move out	20230817	1.61773
Jiangsu Province	Lianyungang	Move out	20230818	1.74983
Jiangsu Province	Lianyungang	Move out	20230819	1.90836
Jiangsu Province	Lianyungang	Move out	20230820	1.9115
Jiangsu Province	Lianyungang	Move out	20230821	1.90279
Jiangsu Province	Lianyungang	Move out	20230822	1.60192
Jiangsu Province	Lianyungang	Move out	20230823	1.53858
Jiangsu Province	Lianyungang	Move out	20230824	1.57607
Jiangsu Province	Lianyungang	Move out	20230825	1.69899
Jiangsu Province	Lianyungang	Move out	20230826	1.86368
Jiangsu Province	Lianyungang	Move out	20230827	1.66623
Jiangsu Province	Lianyungang	Move out	20230828	1.40856
Jiangsu Province	Lianyungang	Move out	20230829	1.37956
Jiangsu Province	Lianyungang	Move out	20230830	1.2325
Jiangsu Province	Lianyungang	Move out	20230831	1.3829
Jiangsu Province	Lianyungang	Move out	20230901	1.41147
Jiangsu Province	Lianyungang	Move out	20230902	1.69857
Jiangsu Province	Lianyungang	Move out	20230903	1.54451
Jiangsu Province	Lianyungang	Move out	20230904	1.28161
Jiangsu Province	Lianyungang	Move out	20230905	1.09441
Jiangsu Province	Lianyungang	Move out	20230906	1.04759
Jiangsu Province	Lianyungang	Move out	20230907	1.04561
Jiangsu Province	Lianyungang	Move out	20230908	1.25096
Jiangsu Province	Lianyungang	Move out	20230909	1.49024
Jiangsu Province	Lianyungang	Move out	20230910	1.20599
Jiangsu Province	Lianyungang	Move out	20230911	1.18701
Jiangsu Province	Lianyungang	Move out	20230912	1.06385
Jiangsu Province	Lianyungang	Move out	20230913	0.996073
Jiangsu Province	Lianyungang	Move out	20230914	1.01289
Jiangsu Province	Lianyungang	Move out	20230915	1.18629
Jiangsu Province	Lianyungang	Move out	20230916	1.36537
Jiangsu Province	Lianyungang	Move out	20230917	1.22919
Jiangsu Province	Lianyungang	Move out	20230918	1.13973
Jiangsu Province	Lianyungang	Move out	20230919	0.969181
Jiangsu Province	Lianyungang	Move out	20230920	0.91543
Jiangsu Province	Lianyungang	Move out	20230921	1.00297
Jiangsu Province	Lianyungang	Move out	20230922	1.05721
Jiangsu Province	Lianyungang	Move out	20230923	1.126
Jiangsu Province	Lianyungang	Move out	20230924	1.04257
Jiangsu Province	Lianyungang	Move out	20230925	0.983599
Jiangsu Province	Lianyungang	Move out	20230926	0.933736
Jiangsu Province	Lianyungang	Move out	20230927	1.00654
Jiangsu Province	Lianyungang	Move out	20230928	1.39874
Jiangsu Province	Lianyungang	Move out	20230929	2.05636
Jiangsu Province	Lianyungang	Move out	20230930	1.91951
Jiangsu Province	Lianyungang	Move out	20231001	2.16131
Jiangsu Province	Lianyungang	Move out	20231002	2.43862
Jiangsu Province	Lianyungang	Move out	20231003	2.93184
Jiangsu Province	Lianyungang	Move out	20231004	3.14471
Jiangsu Province	Lianyungang	Move out	20231005	2.97072
Jiangsu Province	Lianyungang	Move out	20231006	2.72251
Jiangsu Province	Lianyungang	Move out	20231007	1.70119
Jiangsu Province	Lianyungang	Move out	20231008	1.32519
Jiangsu Province	Lianyungang	Move out	20231009	1.12985
Jiangsu Province	Lianyungang	Move out	20231010	1.05196
Jiangsu Province	Lianyungang	Move out	20231011	1.02031
Jiangsu Province	Lianyungang	Move out	20231012	1.00233
Jiangsu Province	Lianyungang	Move out	20231013	1.08096
Jiangsu Province	Lianyungang	Move out	20231014	1.19656
Jiangsu Province	Lianyungang	Move out	20231015	1.05439
Jiangsu Province	Lianyungang	Move out	20231016	1.06201
Jiangsu Province	Lianyungang	Move out	20231017	0.98159
Jiangsu Province	Lianyungang	Move out	20231018	0.959299
Jiangsu Province	Lianyungang	Move out	20231019	0.915851
Jiangsu Province	Lianyungang	Move out	20231020	1.05533
Jiangsu Province	Lianyungang	Move out	20231021	1.21001
Jiangsu Province	Lianyungang	Move out	20231022	1.05669
Jiangsu Province	Lianyungang	Move out	20231023	1.08453
Jiangsu Province	Lianyungang	Move out	20231024	0.967075
Jiangsu Province	Lianyungang	Move out	20231025	0.94514
Jiangsu Province	Lianyungang	Move out	20231026	0.935226
Jiangsu Province	Lianyungang	Move out	20231027	1.06612
Jiangsu Province	Lianyungang	Move out	20231028	1.18205
Jiangsu Province	Lianyungang	Move out	20231029	1.05109
Jiangsu Province	Lianyungang	Move out	20231030	1.03246
Jiangsu Province	Lianyungang	Move out	20231031	0.923044
Jiangsu Province	Lianyungang	Move out	20231101	0.919609
Jiangsu Province	Lianyungang	Move out	20231102	0.929945
Jiangsu Province	Lianyungang	Move out	20231103	1.05731
Jiangsu Province	Lianyungang	Move out	20231104	1.11087
Jiangsu Province	Lianyungang	Move out	20231105	0.946728
Jiangsu Province	Lianyungang	Move out	20231106	1.02812
Jiangsu Province	Lianyungang	Move out	20231107	0.942646
Jiangsu Province	Lianyungang	Move out	20231108	0.914166
Jiangsu Province	Lianyungang	Move out	20231109	0.919058
Jiangsu Province	Lianyungang	Move out	20231110	1.00469
Jiangsu Province	Lianyungang	Move out	20231111	1.16954
Jiangsu Province	Lianyungang	Move out	20231112	1.07108
Jiangsu Province	Lianyungang	Move out	20231113	1.06055
Jiangsu Province	Lianyungang	Move out	20231114	0.955476
Jiangsu Province	Lianyungang	Move out	20231115	0.949936
Jiangsu Province	Lianyungang	Move out	20231116	0.949126
Jiangsu Province	Lianyungang	Move out	20231117	1.03933
Jiangsu Province	Lianyungang	Move out	20231118	1.19089
Jiangsu Province	Lianyungang	Move out	20231119	1.12865
Jiangsu Province	Lianyungang	Move out	20231120	1.10293
Jiangsu Province	Lianyungang	Move out	20231121	0.976406
Jiangsu Province	Lianyungang	Move out	20231122	0.945335
Jiangsu Province	Lianyungang	Move out	20231123	0.91517
Jiangsu Province	Lianyungang	Move out	20231124	0.988621
Jiangsu Province	Lianyungang	Move out	20231125	1.10186
Jiangsu Province	Lianyungang	Move out	20231126	0.992347
Jiangsu Province	Lianyungang	Move out	20231127	0.970218
Jiangsu Province	Lianyungang	Move out	20231128	0.934481
Jiangsu Province	Lianyungang	Move out	20231129	0.91867
Jiangsu Province	Lianyungang	Move out	20231130	0.87305
Jiangsu Province	Lianyungang	Move out	20231201	0.99873
Jiangsu Province	Lianyungang	Move out	20231202	1.06334
Jiangsu Province	Lianyungang	Move out	20231203	1.00596
Jiangsu Province	Lianyungang	Move out	20231204	1.00839
Jiangsu Province	Lianyungang	Move out	20231205	0.895471
Jiangsu Province	Lianyungang	Move out	20231206	0.876226
Jiangsu Province	Lianyungang	Move out	20231207	0.886918
Jiangsu Province	Lianyungang	Move out	20231208	0.996041
Jiangsu Province	Lianyungang	Move out	20231209	1.11978
Jiangsu Province	Lianyungang	Move out	20231210	0.944816
Jiangsu Province	Lianyungang	Move out	20231211	0.99724
Jiangsu Province	Lianyungang	Move out	20231212	0.898873
Jiangsu Province	Lianyungang	Move out	20231213	0.878915
Jiangsu Province	Lianyungang	Move out	20231214	0.797818
Jiangsu Province	Lianyungang	Move out	20231215	0.876614
Jiangsu Province	Lianyungang	Move out	20231216	0.915073
Jiangsu Province	Lianyungang	Move out	20231217	0.8609
Jiangsu Province	Lianyungang	Move out	20231218	0.874735
Jiangsu Province	Lianyungang	Move out	20231219	0.773161
Jiangsu Province	Lianyungang	Move out	20231220	0.827431
Jiangsu Province	Lianyungang	Move out	20231221	0.820724
Jiangsu Province	Lianyungang	Move out	20231222	0.881053
Jiangsu Province	Lianyungang	Move out	20231223	0.963252
Jiangsu Province	Lianyungang	Move out	20231224	0.874703
Jiangsu Province	Lianyungang	Move out	20231225	0.927191
Jiangsu Province	Lianyungang	Move out	20231226	0.87386
Jiangsu Province	Lianyungang	Move out	20231227	0.830768
Jiangsu Province	Lianyungang	Move out	20231228	0.845381
Jiangsu Province	Lianyungang	Move out	20231229	1.03965
Jiangsu Province	Lianyungang	Move out	20231230	1.34836
Jiangsu Province	Lianyungang	Move out	20231231	1.14822
Jiangsu Province	Nantong	Move out	20230101	1.55893
Jiangsu Province	Nantong	Move out	20230102	1.9648
Jiangsu Province	Nantong	Move out	20230103	1.9347
Jiangsu Province	Nantong	Move out	20230104	1.64744
Jiangsu Province	Nantong	Move out	20230105	1.66037
Jiangsu Province	Nantong	Move out	20230106	1.78932
Jiangsu Province	Nantong	Move out	20230107	1.99707
Jiangsu Province	Nantong	Move out	20230108	2.07742
Jiangsu Province	Nantong	Move out	20230109	2.1996
Jiangsu Province	Nantong	Move out	20230110	2.13059
Jiangsu Province	Nantong	Move out	20230111	2.32995
Jiangsu Province	Nantong	Move out	20230112	2.61627
Jiangsu Province	Nantong	Move out	20230113	2.47646
Jiangsu Province	Nantong	Move out	20230114	2.51171
Jiangsu Province	Nantong	Move out	20230115	2.43943
Jiangsu Province	Nantong	Move out	20230116	2.61011
Jiangsu Province	Nantong	Move out	20230117	2.40949
Jiangsu Province	Nantong	Move out	20230118	2.2772
Jiangsu Province	Nantong	Move out	20230119	2.1536
Jiangsu Province	Nantong	Move out	20230120	1.87777
Jiangsu Province	Nantong	Move out	20230121	1.88215
Jiangsu Province	Nantong	Move out	20230122	1.77335
Jiangsu Province	Nantong	Move out	20230123	2.86779
Jiangsu Province	Nantong	Move out	20230124	2.99658
Jiangsu Province	Nantong	Move out	20230125	3.17144
Jiangsu Province	Nantong	Move out	20230126	3.76543
Jiangsu Province	Nantong	Move out	20230127	4.25898
Jiangsu Province	Nantong	Move out	20230128	3.61581
Jiangsu Province	Nantong	Move out	20230129	2.92825
Jiangsu Province	Nantong	Move out	20230130	2.51327
Jiangsu Province	Nantong	Move out	20230131	2.45569
Jiangsu Province	Nantong	Move out	20230201	2.24432
Jiangsu Province	Nantong	Move out	20230202	2.0769
Jiangsu Province	Nantong	Move out	20230203	2.02147
Jiangsu Province	Nantong	Move out	20230204	1.96451
Jiangsu Province	Nantong	Move out	20230205	1.98473
Jiangsu Province	Nantong	Move out	20230206	3.49586
Jiangsu Province	Nantong	Move out	20230207	2.50721
Jiangsu Province	Nantong	Move out	20230208	2.17819
Jiangsu Province	Nantong	Move out	20230209	2.01003
Jiangsu Province	Nantong	Move out	20230210	2.21671
Jiangsu Province	Nantong	Move out	20230211	2.62479
Jiangsu Province	Nantong	Move out	20230212	2.41085
Jiangsu Province	Nantong	Move out	20230213	2.28352
Jiangsu Province	Nantong	Move out	20230214	1.9684
Jiangsu Province	Nantong	Move out	20230215	1.92835
Jiangsu Province	Nantong	Move out	20230216	1.95745
Jiangsu Province	Nantong	Move out	20230217	2.19973
Jiangsu Province	Nantong	Move out	20230218	2.77853
Jiangsu Province	Nantong	Move out	20230219	2.67595
Jiangsu Province	Nantong	Move out	20230220	2.41717
Jiangsu Province	Nantong	Move out	20230221	1.90237
Jiangsu Province	Nantong	Move out	20230222	1.84868
Jiangsu Province	Nantong	Move out	20230223	1.7807
Jiangsu Province	Nantong	Move out	20230224	2.07276
Jiangsu Province	Nantong	Move out	20230225	2.33701
Jiangsu Province	Nantong	Move out	20230226	2.24179
Jiangsu Province	Nantong	Move out	20230227	2.35208
Jiangsu Province	Nantong	Move out	20230228	1.96674
Jiangsu Province	Nantong	Move out	20230301	1.89482
Jiangsu Province	Nantong	Move out	20230302	1.87687
Jiangsu Province	Nantong	Move out	20230303	2.10017
Jiangsu Province	Nantong	Move out	20230304	2.32107
Jiangsu Province	Nantong	Move out	20230305	2.26337
Jiangsu Province	Nantong	Move out	20230306	2.34709
Jiangsu Province	Nantong	Move out	20230307	1.88659
Jiangsu Province	Nantong	Move out	20230308	1.89611
Jiangsu Province	Nantong	Move out	20230309	1.84489
Jiangsu Province	Nantong	Move out	20230310	2.17974
Jiangsu Province	Nantong	Move out	20230311	2.55957
Jiangsu Province	Nantong	Move out	20230312	2.39977
Jiangsu Province	Nantong	Move out	20230313	2.48207
Jiangsu Province	Nantong	Move out	20230314	1.98521
Jiangsu Province	Nantong	Move out	20230315	1.98985
Jiangsu Province	Nantong	Move out	20230316	2.02328
Jiangsu Province	Nantong	Move out	20230317	2.20152
Jiangsu Province	Nantong	Move out	20230318	2.59641
Jiangsu Province	Nantong	Move out	20230319	2.51207
Jiangsu Province	Nantong	Move out	20230320	2.64303
Jiangsu Province	Nantong	Move out	20230321	1.97316
Jiangsu Province	Nantong	Move out	20230322	1.84152
Jiangsu Province	Nantong	Move out	20230323	1.8548
Jiangsu Province	Nantong	Move out	20230324	2.18023
Jiangsu Province	Nantong	Move out	20230325	2.53705
Jiangsu Province	Nantong	Move out	20230326	2.45083
Jiangsu Province	Nantong	Move out	20230327	2.58983
Jiangsu Province	Nantong	Move out	20230328	2.14563
Jiangsu Province	Nantong	Move out	20230329	2.0145
Jiangsu Province	Nantong	Move out	20230330	1.95038
Jiangsu Province	Nantong	Move out	20230331	2.31469
Jiangsu Province	Nantong	Move out	20230401	2.83795
Jiangsu Province	Nantong	Move out	20230402	2.97941
Jiangsu Province	Nantong	Move out	20230403	2.95219
Jiangsu Province	Nantong	Move out	20230404	2.06294
Jiangsu Province	Nantong	Move out	20230405	2.62229
Jiangsu Province	Nantong	Move out	20230406	3.13603
Jiangsu Province	Nantong	Move out	20230407	2.61591
Jiangsu Province	Nantong	Move out	20230408	2.77124
Jiangsu Province	Nantong	Move out	20230409	2.5874
Jiangsu Province	Nantong	Move out	20230410	2.55318
Jiangsu Province	Nantong	Move out	20230411	2.12139
Jiangsu Province	Nantong	Move out	20230412	2.00384
Jiangsu Province	Nantong	Move out	20230413	2.00938
Jiangsu Province	Nantong	Move out	20230414	2.33568
Jiangsu Province	Nantong	Move out	20230415	2.75423
Jiangsu Province	Nantong	Move out	20230416	2.52312
Jiangsu Province	Nantong	Move out	20230417	2.59893
Jiangsu Province	Nantong	Move out	20230418	2.04081
Jiangsu Province	Nantong	Move out	20230419	1.96529
Jiangsu Province	Nantong	Move out	20230420	1.97925
Jiangsu Province	Nantong	Move out	20230421	2.16351
Jiangsu Province	Nantong	Move out	20230422	2.19536
Jiangsu Province	Nantong	Move out	20230423	2.04033
Jiangsu Province	Nantong	Move out	20230424	2.02283
Jiangsu Province	Nantong	Move out	20230425	1.9763
Jiangsu Province	Nantong	Move out	20230426	2.01671
Jiangsu Province	Nantong	Move out	20230427	2.18843
Jiangsu Province	Nantong	Move out	20230428	2.91036
Jiangsu Province	Nantong	Move out	20230429	4.82663
Jiangsu Province	Nantong	Move out	20230430	4.94171
Jiangsu Province	Nantong	Move out	20230501	5.17914
Jiangsu Province	Nantong	Move out	20230502	5.18257
Jiangsu Province	Nantong	Move out	20230503	6.10575
Jiangsu Province	Nantong	Move out	20230504	3.97807
Jiangsu Province	Nantong	Move out	20230505	2.33193
Jiangsu Province	Nantong	Move out	20230506	2.13895
Jiangsu Province	Nantong	Move out	20230507	2.10393
Jiangsu Province	Nantong	Move out	20230508	2.2853
Jiangsu Province	Nantong	Move out	20230509	2.05662
Jiangsu Province	Nantong	Move out	20230510	2.00964
Jiangsu Province	Nantong	Move out	20230511	1.99659
Jiangsu Province	Nantong	Move out	20230512	2.27224
Jiangsu Province	Nantong	Move out	20230513	2.52597
Jiangsu Province	Nantong	Move out	20230514	2.35956
Jiangsu Province	Nantong	Move out	20230515	2.51132
Jiangsu Province	Nantong	Move out	20230516	2.01541
Jiangsu Province	Nantong	Move out	20230517	1.85377
Jiangsu Province	Nantong	Move out	20230518	1.9326
Jiangsu Province	Nantong	Move out	20230519	2.26777
Jiangsu Province	Nantong	Move out	20230520	2.54078
Jiangsu Province	Nantong	Move out	20230521	2.39935
Jiangsu Province	Nantong	Move out	20230522	2.42213
Jiangsu Province	Nantong	Move out	20230523	1.95064
Jiangsu Province	Nantong	Move out	20230524	1.88549
Jiangsu Province	Nantong	Move out	20230525	1.95971
Jiangsu Province	Nantong	Move out	20230526	2.18143
Jiangsu Province	Nantong	Move out	20230527	2.31336
Jiangsu Province	Nantong	Move out	20230528	2.30416
Jiangsu Province	Nantong	Move out	20230529	2.45181
Jiangsu Province	Nantong	Move out	20230530	1.90243
Jiangsu Province	Nantong	Move out	20230531	1.87894
Jiangsu Province	Nantong	Move out	20230601	1.95832
Jiangsu Province	Nantong	Move out	20230602	2.15881
Jiangsu Province	Nantong	Move out	20230603	2.37767
Jiangsu Province	Nantong	Move out	20230604	2.29421
Jiangsu Province	Nantong	Move out	20230605	2.3133
Jiangsu Province	Nantong	Move out	20230606	2.01943
Jiangsu Province	Nantong	Move out	20230607	1.91539
Jiangsu Province	Nantong	Move out	20230608	1.8932
Jiangsu Province	Nantong	Move out	20230609	2.09968
Jiangsu Province	Nantong	Move out	20230610	2.31942
Jiangsu Province	Nantong	Move out	20230611	2.40129
Jiangsu Province	Nantong	Move out	20230612	2.56096
Jiangsu Province	Nantong	Move out	20230613	2.03952
Jiangsu Province	Nantong	Move out	20230614	1.97449
Jiangsu Province	Nantong	Move out	20230615	1.92262
Jiangsu Province	Nantong	Move out	20230616	2.12635
Jiangsu Province	Nantong	Move out	20230617	2.32687
Jiangsu Province	Nantong	Move out	20230618	2.37732
Jiangsu Province	Nantong	Move out	20230619	2.54632
Jiangsu Province	Nantong	Move out	20230620	2.09048
Jiangsu Province	Nantong	Move out	20230621	2.55817
Jiangsu Province	Nantong	Move out	20230622	2.96479
Jiangsu Province	Nantong	Move out	20230623	2.59368
Jiangsu Province	Nantong	Move out	20230624	3.52036
Jiangsu Province	Nantong	Move out	20230625	2.98018
Jiangsu Province	Nantong	Move out	20230626	2.12431
Jiangsu Province	Nantong	Move out	20230627	2.22296
Jiangsu Province	Nantong	Move out	20230628	2.24817
Jiangsu Province	Nantong	Move out	20230629	2.24538
Jiangsu Province	Nantong	Move out	20230630	2.38104
Jiangsu Province	Nantong	Move out	20230701	2.92941
Jiangsu Province	Nantong	Move out	20230702	2.76233
Jiangsu Province	Nantong	Move out	20230703	2.71749
Jiangsu Province	Nantong	Move out	20230704	2.26965
Jiangsu Province	Nantong	Move out	20230705	2.19367
Jiangsu Province	Nantong	Move out	20230706	2.12589
Jiangsu Province	Nantong	Move out	20230707	2.21302
Jiangsu Province	Nantong	Move out	20230708	2.36543
Jiangsu Province	Nantong	Move out	20230709	2.5063
Jiangsu Province	Nantong	Move out	20230710	2.48035
Jiangsu Province	Nantong	Move out	20230711	2.14945
Jiangsu Province	Nantong	Move out	20230712	2.10522
Jiangsu Province	Nantong	Move out	20230713	2.14355
Jiangsu Province	Nantong	Move out	20230714	2.31517
Jiangsu Province	Nantong	Move out	20230715	2.53151
Jiangsu Province	Nantong	Move out	20230716	2.6116
Jiangsu Province	Nantong	Move out	20230717	2.60716
Jiangsu Province	Nantong	Move out	20230718	2.1233
Jiangsu Province	Nantong	Move out	20230719	2.06628
Jiangsu Province	Nantong	Move out	20230720	2.02289
Jiangsu Province	Nantong	Move out	20230721	2.2969
Jiangsu Province	Nantong	Move out	20230722	2.48754
Jiangsu Province	Nantong	Move out	20230723	2.65239
Jiangsu Province	Nantong	Move out	20230724	2.72351
Jiangsu Province	Nantong	Move out	20230725	2.2103
Jiangsu Province	Nantong	Move out	20230726	2.16669
Jiangsu Province	Nantong	Move out	20230727	2.09158
Jiangsu Province	Nantong	Move out	20230728	2.28857
Jiangsu Province	Nantong	Move out	20230729	2.36669
Jiangsu Province	Nantong	Move out	20230730	2.62839
Jiangsu Province	Nantong	Move out	20230731	2.68489
Jiangsu Province	Nantong	Move out	20230801	2.32946
Jiangsu Province	Nantong	Move out	20230802	2.1696
Jiangsu Province	Nantong	Move out	20230803	2.15444
Jiangsu Province	Nantong	Move out	20230804	2.4414
Jiangsu Province	Nantong	Move out	20230805	2.53536
Jiangsu Province	Nantong	Move out	20230806	2.84174
Jiangsu Province	Nantong	Move out	20230807	2.81238
Jiangsu Province	Nantong	Move out	20230808	2.23913
Jiangsu Province	Nantong	Move out	20230809	2.15094
Jiangsu Province	Nantong	Move out	20230810	2.17359
Jiangsu Province	Nantong	Move out	20230811	2.6023
Jiangsu Province	Nantong	Move out	20230812	2.91561
Jiangsu Province	Nantong	Move out	20230813	2.99405
Jiangsu Province	Nantong	Move out	20230814	3.00008
Jiangsu Province	Nantong	Move out	20230815	2.44241
Jiangsu Province	Nantong	Move out	20230816	2.38678
Jiangsu Province	Nantong	Move out	20230817	2.40356
Jiangsu Province	Nantong	Move out	20230818	2.65213
Jiangsu Province	Nantong	Move out	20230819	3.005
Jiangsu Province	Nantong	Move out	20230820	3.17387
Jiangsu Province	Nantong	Move out	20230821	3.05704
Jiangsu Province	Nantong	Move out	20230822	2.38445
Jiangsu Province	Nantong	Move out	20230823	2.29616
Jiangsu Province	Nantong	Move out	20230824	2.46431
Jiangsu Province	Nantong	Move out	20230825	2.71593
Jiangsu Province	Nantong	Move out	20230826	3.10382
Jiangsu Province	Nantong	Move out	20230827	3.14102
Jiangsu Province	Nantong	Move out	20230828	2.80396
Jiangsu Province	Nantong	Move out	20230829	2.17676
Jiangsu Province	Nantong	Move out	20230830	2.05121
Jiangsu Province	Nantong	Move out	20230831	2.5538
Jiangsu Province	Nantong	Move out	20230901	2.53436
Jiangsu Province	Nantong	Move out	20230902	2.8545
Jiangsu Province	Nantong	Move out	20230903	2.60298
Jiangsu Province	Nantong	Move out	20230904	2.35026
Jiangsu Province	Nantong	Move out	20230905	1.85007
Jiangsu Province	Nantong	Move out	20230906	1.81748
Jiangsu Province	Nantong	Move out	20230907	1.80727
Jiangsu Province	Nantong	Move out	20230908	2.12191
Jiangsu Province	Nantong	Move out	20230909	2.47776
Jiangsu Province	Nantong	Move out	20230910	2.24043
Jiangsu Province	Nantong	Move out	20230911	2.39339
Jiangsu Province	Nantong	Move out	20230912	1.91131
Jiangsu Province	Nantong	Move out	20230913	1.75138
Jiangsu Province	Nantong	Move out	20230914	1.78887
Jiangsu Province	Nantong	Move out	20230915	2.01441
Jiangsu Province	Nantong	Move out	20230916	2.22957
Jiangsu Province	Nantong	Move out	20230917	2.19798
Jiangsu Province	Nantong	Move out	20230918	2.33024
Jiangsu Province	Nantong	Move out	20230919	1.8028
Jiangsu Province	Nantong	Move out	20230920	1.77179
Jiangsu Province	Nantong	Move out	20230921	1.79016
Jiangsu Province	Nantong	Move out	20230922	1.93023
Jiangsu Province	Nantong	Move out	20230923	1.9858
Jiangsu Province	Nantong	Move out	20230924	1.87094
Jiangsu Province	Nantong	Move out	20230925	2.04603
Jiangsu Province	Nantong	Move out	20230926	1.85328
Jiangsu Province	Nantong	Move out	20230927	2.10846
Jiangsu Province	Nantong	Move out	20230928	2.86824
Jiangsu Province	Nantong	Move out	20230929	4.9701
Jiangsu Province	Nantong	Move out	20230930	3.48705
Jiangsu Province	Nantong	Move out	20231001	3.72493
Jiangsu Province	Nantong	Move out	20231002	3.86866
Jiangsu Province	Nantong	Move out	20231003	4.11302
Jiangsu Province	Nantong	Move out	20231004	4.36995
Jiangsu Province	Nantong	Move out	20231005	4.57857
Jiangsu Province	Nantong	Move out	20231006	4.21391
Jiangsu Province	Nantong	Move out	20231007	2.81258
Jiangsu Province	Nantong	Move out	20231008	2.09712
Jiangsu Province	Nantong	Move out	20231009	1.82334
Jiangsu Province	Nantong	Move out	20231010	1.70738
Jiangsu Province	Nantong	Move out	20231011	1.7553
Jiangsu Province	Nantong	Move out	20231012	1.7497
Jiangsu Province	Nantong	Move out	20231013	1.91163
Jiangsu Province	Nantong	Move out	20231014	2.07908
Jiangsu Province	Nantong	Move out	20231015	2.01269
Jiangsu Province	Nantong	Move out	20231016	2.13105
Jiangsu Province	Nantong	Move out	20231017	1.7334
Jiangsu Province	Nantong	Move out	20231018	1.6708
Jiangsu Province	Nantong	Move out	20231019	1.71623
Jiangsu Province	Nantong	Move out	20231020	1.9115
Jiangsu Province	Nantong	Move out	20231021	2.15677
Jiangsu Province	Nantong	Move out	20231022	2.08348
Jiangsu Province	Nantong	Move out	20231023	2.12087
Jiangsu Province	Nantong	Move out	20231024	1.70119
Jiangsu Province	Nantong	Move out	20231025	1.67252
Jiangsu Province	Nantong	Move out	20231026	1.63419
Jiangsu Province	Nantong	Move out	20231027	1.96522
Jiangsu Province	Nantong	Move out	20231028	2.12376
Jiangsu Province	Nantong	Move out	20231029	2.08812
Jiangsu Province	Nantong	Move out	20231030	2.19192
Jiangsu Province	Nantong	Move out	20231031	1.69727
Jiangsu Province	Nantong	Move out	20231101	1.66128
Jiangsu Province	Nantong	Move out	20231102	1.70016
Jiangsu Province	Nantong	Move out	20231103	1.89777
Jiangsu Province	Nantong	Move out	20231104	2.10833
Jiangsu Province	Nantong	Move out	20231105	2.06757
Jiangsu Province	Nantong	Move out	20231106	2.20333
Jiangsu Province	Nantong	Move out	20231107	1.66014
Jiangsu Province	Nantong	Move out	20231108	1.64168
Jiangsu Province	Nantong	Move out	20231109	1.60046
Jiangsu Province	Nantong	Move out	20231110	1.82137
Jiangsu Province	Nantong	Move out	20231111	2.15641
Jiangsu Province	Nantong	Move out	20231112	2.1174
Jiangsu Province	Nantong	Move out	20231113	2.18519
Jiangsu Province	Nantong	Move out	20231114	1.70897
Jiangsu Province	Nantong	Move out	20231115	1.70317
Jiangsu Province	Nantong	Move out	20231116	1.76143
Jiangsu Province	Nantong	Move out	20231117	1.98252
Jiangsu Province	Nantong	Move out	20231118	2.22533
Jiangsu Province	Nantong	Move out	20231119	2.18674
Jiangsu Province	Nantong	Move out	20231120	2.21454
Jiangsu Province	Nantong	Move out	20231121	1.71613
Jiangsu Province	Nantong	Move out	20231122	1.66092
Jiangsu Province	Nantong	Move out	20231123	1.67537
Jiangsu Province	Nantong	Move out	20231124	1.89602
Jiangsu Province	Nantong	Move out	20231125	2.08471
Jiangsu Province	Nantong	Move out	20231126	2.04878
Jiangsu Province	Nantong	Move out	20231127	2.08222
Jiangsu Province	Nantong	Move out	20231128	1.66008
Jiangsu Province	Nantong	Move out	20231129	1.64692
Jiangsu Province	Nantong	Move out	20231130	1.66811
Jiangsu Province	Nantong	Move out	20231201	1.87619
Jiangsu Province	Nantong	Move out	20231202	2.04198
Jiangsu Province	Nantong	Move out	20231203	2.08092
Jiangsu Province	Nantong	Move out	20231204	2.09868
Jiangsu Province	Nantong	Move out	20231205	1.60944
Jiangsu Province	Nantong	Move out	20231206	1.62075
Jiangsu Province	Nantong	Move out	20231207	1.61631
Jiangsu Province	Nantong	Move out	20231208	1.86174
Jiangsu Province	Nantong	Move out	20231209	2.03637
Jiangsu Province	Nantong	Move out	20231210	1.88918
Jiangsu Province	Nantong	Move out	20231211	2.03028
Jiangsu Province	Nantong	Move out	20231212	1.61968
Jiangsu Province	Nantong	Move out	20231213	1.58643
Jiangsu Province	Nantong	Move out	20231214	1.65875
Jiangsu Province	Nantong	Move out	20231215	1.74111
Jiangsu Province	Nantong	Move out	20231216	1.73547
Jiangsu Province	Nantong	Move out	20231217	1.77014
Jiangsu Province	Nantong	Move out	20231218	1.83514
Jiangsu Province	Nantong	Move out	20231219	1.38562
Jiangsu Province	Nantong	Move out	20231220	1.48531
Jiangsu Province	Nantong	Move out	20231221	1.44154
Jiangsu Province	Nantong	Move out	20231222	1.73116
Jiangsu Province	Nantong	Move out	20231223	1.91034
Jiangsu Province	Nantong	Move out	20231224	1.83779
Jiangsu Province	Nantong	Move out	20231225	1.9763
Jiangsu Province	Nantong	Move out	20231226	1.5991
Jiangsu Province	Nantong	Move out	20231227	1.59265
Jiangsu Province	Nantong	Move out	20231228	1.55264
Jiangsu Province	Nantong	Move out	20231229	1.99863
Jiangsu Province	Nantong	Move out	20231230	2.43334
Jiangsu Province	Nantong	Move out	20231231	2.31968
Jiangsu Province	Suzhou	Move out	20230101	5.91089
Jiangsu Province	Suzhou	Move out	20230102	6.02659
Jiangsu Province	Suzhou	Move out	20230103	6.9162
Jiangsu Province	Suzhou	Move out	20230104	5.9708
Jiangsu Province	Suzhou	Move out	20230105	5.9858
Jiangsu Province	Suzhou	Move out	20230106	6.86741
Jiangsu Province	Suzhou	Move out	20230107	7.28592
Jiangsu Province	Suzhou	Move out	20230108	7.12563
Jiangsu Province	Suzhou	Move out	20230109	8.34805
Jiangsu Province	Suzhou	Move out	20230110	8.0481
Jiangsu Province	Suzhou	Move out	20230111	9.1449
Jiangsu Province	Suzhou	Move out	20230112	10.2718
Jiangsu Province	Suzhou	Move out	20230113	9.82721
Jiangsu Province	Suzhou	Move out	20230114	12.0859
Jiangsu Province	Suzhou	Move out	20230115	12.2841
Jiangsu Province	Suzhou	Move out	20230116	13.7097
Jiangsu Province	Suzhou	Move out	20230117	13.1092
Jiangsu Province	Suzhou	Move out	20230118	13.2606
Jiangsu Province	Suzhou	Move out	20230119	13.3938
Jiangsu Province	Suzhou	Move out	20230120	10.9994
Jiangsu Province	Suzhou	Move out	20230121	9.23892
Jiangsu Province	Suzhou	Move out	20230122	5.70512
Jiangsu Province	Suzhou	Move out	20230123	6.49818
Jiangsu Province	Suzhou	Move out	20230124	5.57345
Jiangsu Province	Suzhou	Move out	20230125	5.26241
Jiangsu Province	Suzhou	Move out	20230126	5.50359
Jiangsu Province	Suzhou	Move out	20230127	5.15189
Jiangsu Province	Suzhou	Move out	20230128	4.61904
Jiangsu Province	Suzhou	Move out	20230129	4.34892
Jiangsu Province	Suzhou	Move out	20230130	4.44198
Jiangsu Province	Suzhou	Move out	20230131	4.77459
Jiangsu Province	Suzhou	Move out	20230201	4.94055
Jiangsu Province	Suzhou	Move out	20230202	4.85034
Jiangsu Province	Suzhou	Move out	20230203	5.34908
Jiangsu Province	Suzhou	Move out	20230204	6.11893
Jiangsu Province	Suzhou	Move out	20230205	5.48062
Jiangsu Province	Suzhou	Move out	20230206	6.97407
Jiangsu Province	Suzhou	Move out	20230207	5.44981
Jiangsu Province	Suzhou	Move out	20230208	5.25998
Jiangsu Province	Suzhou	Move out	20230209	5.56473
Jiangsu Province	Suzhou	Move out	20230210	5.98846
Jiangsu Province	Suzhou	Move out	20230211	7.14226
Jiangsu Province	Suzhou	Move out	20230212	6.58546
Jiangsu Province	Suzhou	Move out	20230213	7.44656
Jiangsu Province	Suzhou	Move out	20230214	6.26875
Jiangsu Province	Suzhou	Move out	20230215	6.07879
Jiangsu Province	Suzhou	Move out	20230216	6.60218
Jiangsu Province	Suzhou	Move out	20230217	6.84981
Jiangsu Province	Suzhou	Move out	20230218	8.11711
Jiangsu Province	Suzhou	Move out	20230219	7.51252
Jiangsu Province	Suzhou	Move out	20230220	8.01314
Jiangsu Province	Suzhou	Move out	20230221	6.21727
Jiangsu Province	Suzhou	Move out	20230222	6.06013
Jiangsu Province	Suzhou	Move out	20230223	6.39505
Jiangsu Province	Suzhou	Move out	20230224	6.73978
Jiangsu Province	Suzhou	Move out	20230225	7.77613
Jiangsu Province	Suzhou	Move out	20230226	7.19403
Jiangsu Province	Suzhou	Move out	20230227	7.95277
Jiangsu Province	Suzhou	Move out	20230228	6.43195
Jiangsu Province	Suzhou	Move out	20230301	6.16429
Jiangsu Province	Suzhou	Move out	20230302	6.55724
Jiangsu Province	Suzhou	Move out	20230303	6.90036
Jiangsu Province	Suzhou	Move out	20230304	7.80714
Jiangsu Province	Suzhou	Move out	20230305	7.28773
Jiangsu Province	Suzhou	Move out	20230306	8.09135
Jiangsu Province	Suzhou	Move out	20230307	6.38747
Jiangsu Province	Suzhou	Move out	20230308	6.16682
Jiangsu Province	Suzhou	Move out	20230309	6.59534
Jiangsu Province	Suzhou	Move out	20230310	7.0353
Jiangsu Province	Suzhou	Move out	20230311	8.4761
Jiangsu Province	Suzhou	Move out	20230312	7.46988
Jiangsu Province	Suzhou	Move out	20230313	8.46955
Jiangsu Province	Suzhou	Move out	20230314	6.76428
Jiangsu Province	Suzhou	Move out	20230315	6.59411
Jiangsu Province	Suzhou	Move out	20230316	7.17255
Jiangsu Province	Suzhou	Move out	20230317	7.16626
Jiangsu Province	Suzhou	Move out	20230318	8.66606
Jiangsu Province	Suzhou	Move out	20230319	8.05308
Jiangsu Province	Suzhou	Move out	20230320	8.79495
Jiangsu Province	Suzhou	Move out	20230321	6.55348
Jiangsu Province	Suzhou	Move out	20230322	6.2623
Jiangsu Province	Suzhou	Move out	20230323	6.79665
Jiangsu Province	Suzhou	Move out	20230324	7.42274
Jiangsu Province	Suzhou	Move out	20230325	9.01653
Jiangsu Province	Suzhou	Move out	20230326	8.01553
Jiangsu Province	Suzhou	Move out	20230327	8.77324
Jiangsu Province	Suzhou	Move out	20230328	7.15774
Jiangsu Province	Suzhou	Move out	20230329	6.81835
Jiangsu Province	Suzhou	Move out	20230330	7.15629
Jiangsu Province	Suzhou	Move out	20230331	8.20193
Jiangsu Province	Suzhou	Move out	20230401	11.0221
Jiangsu Province	Suzhou	Move out	20230402	9.07083
Jiangsu Province	Suzhou	Move out	20230403	9.31766
Jiangsu Province	Suzhou	Move out	20230404	7.19043
Jiangsu Province	Suzhou	Move out	20230405	7.42184
Jiangsu Province	Suzhou	Move out	20230406	7.60383
Jiangsu Province	Suzhou	Move out	20230407	6.97996
Jiangsu Province	Suzhou	Move out	20230408	8.15706
Jiangsu Province	Suzhou	Move out	20230409	7.56909
Jiangsu Province	Suzhou	Move out	20230410	8.55269
Jiangsu Province	Suzhou	Move out	20230411	6.93208
Jiangsu Province	Suzhou	Move out	20230412	6.75948
Jiangsu Province	Suzhou	Move out	20230413	7.32684
Jiangsu Province	Suzhou	Move out	20230414	7.85195
Jiangsu Province	Suzhou	Move out	20230415	9.27411
Jiangsu Province	Suzhou	Move out	20230416	8.35175
Jiangsu Province	Suzhou	Move out	20230417	9.0788
Jiangsu Province	Suzhou	Move out	20230418	7.13176
Jiangsu Province	Suzhou	Move out	20230419	6.76068
Jiangsu Province	Suzhou	Move out	20230420	7.38053
Jiangsu Province	Suzhou	Move out	20230421	7.58529
Jiangsu Province	Suzhou	Move out	20230422	7.45359
Jiangsu Province	Suzhou	Move out	20230423	7.42793
Jiangsu Province	Suzhou	Move out	20230424	7.02481
Jiangsu Province	Suzhou	Move out	20230425	6.68561
Jiangsu Province	Suzhou	Move out	20230426	7.52312
Jiangsu Province	Suzhou	Move out	20230427	7.96078
Jiangsu Province	Suzhou	Move out	20230428	10.0548
Jiangsu Province	Suzhou	Move out	20230429	18.2742
Jiangsu Province	Suzhou	Move out	20230430	19.3366
Jiangsu Province	Suzhou	Move out	20230501	16.1916
Jiangsu Province	Suzhou	Move out	20230502	12.0241
Jiangsu Province	Suzhou	Move out	20230503	10.7111
Jiangsu Province	Suzhou	Move out	20230504	8.79197
Jiangsu Province	Suzhou	Move out	20230505	6.43516
Jiangsu Province	Suzhou	Move out	20230506	6.3885
Jiangsu Province	Suzhou	Move out	20230507	6.16138
Jiangsu Province	Suzhou	Move out	20230508	7.55007
Jiangsu Province	Suzhou	Move out	20230509	6.48152
Jiangsu Province	Suzhou	Move out	20230510	6.27731
Jiangsu Province	Suzhou	Move out	20230511	6.95826
Jiangsu Province	Suzhou	Move out	20230512	7.50365
Jiangsu Province	Suzhou	Move out	20230513	8.5535
Jiangsu Province	Suzhou	Move out	20230514	7.65528
Jiangsu Province	Suzhou	Move out	20230515	8.67873
Jiangsu Province	Suzhou	Move out	20230516	6.71163
Jiangsu Province	Suzhou	Move out	20230517	6.22362
Jiangsu Province	Suzhou	Move out	20230518	6.97394
Jiangsu Province	Suzhou	Move out	20230519	7.49221
Jiangsu Province	Suzhou	Move out	20230520	8.71868
Jiangsu Province	Suzhou	Move out	20230521	7.60457
Jiangsu Province	Suzhou	Move out	20230522	8.28261
Jiangsu Province	Suzhou	Move out	20230523	6.73214
Jiangsu Province	Suzhou	Move out	20230524	6.53929
Jiangsu Province	Suzhou	Move out	20230525	6.90924
Jiangsu Province	Suzhou	Move out	20230526	7.42229
Jiangsu Province	Suzhou	Move out	20230527	8.08344
Jiangsu Province	Suzhou	Move out	20230528	7.23278
Jiangsu Province	Suzhou	Move out	20230529	8.09974
Jiangsu Province	Suzhou	Move out	20230530	6.35656
Jiangsu Province	Suzhou	Move out	20230531	6.17738
Jiangsu Province	Suzhou	Move out	20230601	6.88523
Jiangsu Province	Suzhou	Move out	20230602	7.21318
Jiangsu Province	Suzhou	Move out	20230603	7.9832
Jiangsu Province	Suzhou	Move out	20230604	7.05597
Jiangsu Province	Suzhou	Move out	20230605	7.93933
Jiangsu Province	Suzhou	Move out	20230606	6.45738
Jiangsu Province	Suzhou	Move out	20230607	6.2462
Jiangsu Province	Suzhou	Move out	20230608	6.90467
Jiangsu Province	Suzhou	Move out	20230609	7.0353
Jiangsu Province	Suzhou	Move out	20230610	7.69513
Jiangsu Province	Suzhou	Move out	20230611	7.17488
Jiangsu Province	Suzhou	Move out	20230612	8.30947
Jiangsu Province	Suzhou	Move out	20230613	6.60584
Jiangsu Province	Suzhou	Move out	20230614	6.42307
Jiangsu Province	Suzhou	Move out	20230615	6.89213
Jiangsu Province	Suzhou	Move out	20230616	7.12097
Jiangsu Province	Suzhou	Move out	20230617	7.74788
Jiangsu Province	Suzhou	Move out	20230618	7.18149
Jiangsu Province	Suzhou	Move out	20230619	8.3787
Jiangsu Province	Suzhou	Move out	20230620	6.76382
Jiangsu Province	Suzhou	Move out	20230621	8.14306
Jiangsu Province	Suzhou	Move out	20230622	13.7996
Jiangsu Province	Suzhou	Move out	20230623	8.88317
[truncated: 16,251 more rows]
